# Supplementary material for: Bis(μ-azido-κ2 N 1:N 1)bis­{(acetato-κ2 O,O′)[2,4,6-tris­(2-pyrid­yl)-1,3,5-triazine-κ3 N 2,N 1,N 6]lead(II)}
Source: Acta Crystallogr Sect E Struct Rep Online. 2011 Sep 30;67(Pt 10):m1419. doi: 10.1107/S1600536811038116 (PMC3201302; doi:10.1107/S1600536811038116)
Supplement: Supplementary file 1 [file e-67-m1419-sup1.cif]

##############################################################################
#                                                                            #
# This CIF contains the data in a paper accepted for publication in          #
# Acta Crystallographica Section E. It conforms to the requirements of       #
# Notes for Authors for Acta Crystallographica Section E, and has been       #
# peer reviewed under the auspices of the IUCr Commission on Journals.       #
#                                                                            #
# Full details of the Crystallographic Information File format               #
# are given in the paper "The Crystallographic Information File (CIF):       #
# a New Standard Archive File for Crystallography" by S. R. Hall, F. H.      #
# Allen and I. D. Brown [Acta Cryst. (1991), A47, 655-685].                  #
#                                                                            #
# The current version of the core CIF dictionary is obtainable from          #
# ftp://ftp.iucr.org/pub/cif_core.dic.                                       #
#                                                                            #
# Software is freely available for graphical display of the structure(s)     #
# in this CIF. For information consult the CIF software page                 #
# http://www.iucr.org/resources/cif/software.                                #
#                                                                            #
# This file may be used for bona fide research purposes within the           #
# scientific community so long as proper attribution is given to the journal # 
# article from which it was obtained.                                        #
#                                                                            #
##############################################################################
data_general
_audit_creation_method     SHELXL-97
_journal_date_recd_electronic     2011-09-17
_journal_date_accepted     2011-09-18
_journal_name_full     'Acta Crystallographica, Section E'
_journal_year     2011
_journal_volume     67
_journal_issue     10
_journal_page_first     m1419
_journal_page_last     m1419
_journal_paper_category     QM
_journal_coeditor_code     HB6410
_publ_contact_author_name     ' Edward RT Tiekink '
_publ_contact_author_address
;
Department of Chemistry, University of Malaya,
50603 Kuala Lumpur, Malaysia
;
_publ_contact_author_email
;
edward.tiekink@gmail.com
;
_publ_contact_author_fax     ' +60 3 7967 4193 '
_publ_contact_author_phone     ' +60 3 7967 6775 '
_publ_section_title
;\
Bis(\m-azido-\k^2^<i>N</i>^1^:<i>N</i>^1^)bis{(acetato-\
\k^2^<i>O</i>,<i>O</i>')[2,4,6-tris(2-pyridyl)-1,3,5-triazine-\
\k^3^<i>N</i>^2^,<i>N</i>^1^,<i>N</i>^6^]lead(II)}
;
loop_
    _publ_author_name
    _publ_author_footnote
    _publ_author_address
    ' Milad Dayani ' .
;
Young Researchers Club, Saveh Branch, Islamic Azad University, Saveh, Iran
;
    ' Akbar Ghaemi '
;
 Additional correspondence author, e-mail: akbarghaemi@yahoo.com.
;
;
Department of Chemistry, Saveh Branch, Islamic Azad University, Saveh, Iran
;
    'Ng, Seik Weng' .
;
Department of Chemistry, University of Malaya,
50603 Kuala Lumpur, Malaysia and Chemistry Department, Faculty of
Science, King Abdulaziz University, PO Box 80203 Jeddah, Saudi Arabia
;
    'Tiekink, Edward R. T.' .
;
Department of Chemistry, University of Malaya,
50603 Kuala Lumpur, Malaysia
;
_publ_section_synopsis     .
data_I
_audit_creation_method     SHELXL-97
_chemical_name_systematic
;
Bis(\m-azido-\k^2^<i>N</i>^1^:<i>N</i>^1^)bis{(acetato-
\k^2^<i>O</i>,<i>O</i>')[2,4,6-tris(2-pyridyl)-1,3,5-triazine-
\k^3^<i>N</i>^2^,<i>N</i>^1^,<i>N</i>^6^]lead(II)}
;
_chemical_name_common     ?
_chemical_formula_moiety     'C40 H30 N18 O4 Pb2'
_chemical_formula_sum     'C40 H30 N18 O4 Pb2'
_chemical_formula_iupac     '[Pb2 (C2 H3 O2)2 (N3)2 (C18 H12 N6)2]'
_chemical_formula_weight     1241.22
_chemical_melting_point     ?
_symmetry_cell_setting     triclinic
_symmetry_space_group_name_H-M     'P -1'
_symmetry_space_group_name_Hall     '-P 1'
loop_
    _symmetry_equiv_pos_as_xyz
    'x, y, z'
    '-x, -y, -z'
_cell_length_a     8.5529(4)
_cell_length_b     11.0080(5)
_cell_length_c     11.8617(5)
_cell_angle_alpha     86.739(4)
_cell_angle_beta     70.928(4)
_cell_angle_gamma     70.100(4)
_cell_volume     990.60(8)
_cell_formula_units_Z     1
_cell_measurement_reflns_used     5891
_cell_measurement_theta_min     2.5950
_cell_measurement_theta_max     29.2154
_cell_measurement_temperature     100(2)
_exptl_crystal_description     prism
_exptl_crystal_colour     yellow
_exptl_crystal_size_max     0.20
_exptl_crystal_size_mid     0.15
_exptl_crystal_size_min     0.10
_exptl_crystal_density_diffrn     2.081
_exptl_crystal_density_meas     ?
_exptl_crystal_density_method     'not measured'
_exptl_crystal_F_000     592
_exptl_absorpt_coefficient_mu     8.557
_exptl_absorpt_correction_type     multi-scan
_exptl_absorpt_process_details     '(CrysAlis PRO; Agilent, 2010)'
_exptl_absorpt_correction_T_min     0.2794
_exptl_absorpt_correction_T_max     0.4816
_exptl_special_details
;
;
_diffrn_ambient_temperature     100(2)
_diffrn_radiation_type     MoK\a
_diffrn_radiation_wavelength     0.71073
_diffrn_radiation_source     'SuperNova (Mo) X-ray Source'
_diffrn_radiation_monochromator     Mirror
_diffrn_measurement_device_type
                     'Agilent SuperNova Dual diffractometer with Atlas detector'
_diffrn_measurement_method     '\w scan'
_diffrn_detector_area_resol_mean     10.4041
_diffrn_reflns_number     7814
_diffrn_reflns_av_R_equivalents     0.0594
_diffrn_reflns_av_sigmaI/netI     0.0646
_diffrn_reflns_theta_min     2.60
_diffrn_reflns_theta_max     27.50
_diffrn_reflns_theta_full     27.50
_diffrn_measured_fraction_theta_max     0.959
_diffrn_measured_fraction_theta_full     0.959
_diffrn_reflns_limit_h_min     -10
_diffrn_reflns_limit_h_max     9
_diffrn_reflns_limit_k_min     -13
_diffrn_reflns_limit_k_max     10
_diffrn_reflns_limit_l_min     -13
_diffrn_reflns_limit_l_max     14
_diffrn_standards_number     0
_diffrn_standards_interval_count     0
_diffrn_standards_interval_time     0
_diffrn_standards_decay_%     0
_refine_special_details
;
Refinement of <i>F</i>^2^ against ALL reflections. The weighted <i>R</i>-factor
<i>wR</i> and goodness of fit <i>S</i> are based on <i>F</i>^2^, conventional
<i>R</i>-factors <i>R</i> are based on <i>F</i>, with <i>F</i> set to zero for
negative <i>F</i>^2^. The threshold expression of <i>F</i>^2^ >
\s(<i>F</i>^2^) is used only for calculating <i>R</i>-factors(gt) <i>etc</i>.
and is not relevant to the choice of reflections for refinement.
<i>R</i>-factors based on <i>F</i>^2^ are statistically about twice as large
as those based on <i>F</i>, and <i>R</i>- factors based on ALL data will be
even larger.
;
_reflns_number_total     4358
_reflns_number_gt     4046
_reflns_threshold_expression     I>2\s(I)
_refine_ls_structure_factor_coef     Fsqd
_refine_ls_matrix_type     full
_refine_ls_R_factor_all     0.0351
_refine_ls_R_factor_gt     0.0242
_refine_ls_wR_factor_gt     0.0466
_refine_ls_wR_factor_ref     0.0492
_refine_ls_goodness_of_fit_ref     0.969
_refine_ls_restrained_S_all     0.969
_refine_ls_number_reflns     4358
_refine_ls_number_parameters     290
_refine_ls_number_restraints     0
_refine_ls_hydrogen_treatment     constr
_refine_ls_weighting_scheme     calc
_refine_ls_weighting_details
         'calc w=1/[\s^2^(Fo^2^)+(0.0106P)^2^+0.0000P] where P=(Fo^2^+2Fc^2^)/3'
_atom_sites_solution_hydrogens     geom
_atom_sites_solution_primary     direct
_atom_sites_solution_secondary     difmap
_refine_ls_shift/su_max     0.002
_refine_ls_shift/su_mean     0.000
_refine_diff_density_max     2.007
_refine_diff_density_min     -2.137
_refine_ls_extinction_method     none
_refine_ls_extinction_coef     ?
loop_
    _atom_type_symbol
    _atom_type_description
    _atom_type_scat_dispersion_real
    _atom_type_scat_dispersion_imag
    _atom_type_scat_source
    'C' 'C' 0.0033 0.0016
                         'International Tables Vol C Tables 4.2.6.8 and 6.1.1.4'
    'H' 'H' 0.0000 0.0000
                         'International Tables Vol C Tables 4.2.6.8 and 6.1.1.4'
    'N' 'N' 0.0061 0.0033
                         'International Tables Vol C Tables 4.2.6.8 and 6.1.1.4'
    'O' 'O' 0.0106 0.0060
                         'International Tables Vol C Tables 4.2.6.8 and 6.1.1.4'
    'Pb' 'Pb' -3.3944 10.1111
                         'International Tables Vol C Tables 4.2.6.8 and 6.1.1.4'
_computing_data_collection     'CrysAlis PRO (Agilent, 2010)'
_computing_cell_refinement     'CrysAlis PRO (Agilent, 2010)'
_computing_data_reduction     'CrysAlis PRO (Agilent, 2010)'
_computing_structure_solution     'SHELXS97 (Sheldrick, 2008)'
_computing_structure_refinement     'SHELXL97 (Sheldrick, 2008)'
_computing_molecular_graphics
;
ORTEP-3 (Farrugia, 1997) and DIAMOND (Brandenburg, 2006)
;
_computing_publication_material     'publCIF (Westrip, 2010)'
loop_
    _atom_site_type_symbol
    _atom_site_label
    _atom_site_fract_x
    _atom_site_fract_y
    _atom_site_fract_z
    _atom_site_U_iso_or_equiv
    _atom_site_adp_type
    _atom_site_calc_flag
    _atom_site_refinement_flags
    _atom_site_occupancy
    _atom_site_symmetry_multiplicity
    _atom_site_disorder_assembly
    _atom_site_disorder_group
    Pb Pb 0.612101(15) 0.416726(12) 0.347893(11) 0.01042(5) Uani d . 1 1 . .
    O O1 0.5120(3) 0.5621(2) 0.2132(2) 0.0151(6) Uani d . 1 1 . .
    O O2 0.5432(3) 0.6610(2) 0.3570(2) 0.0167(6) Uani d . 1 1 . .
    N N1 0.4835(3) 0.2650(3) 0.2624(3) 0.0128(7) Uani d . 1 1 . .
    N N2 0.7962(3) 0.2875(3) 0.1327(3) 0.0103(6) Uani d . 1 1 . .
    N N3 0.8279(4) 0.1391(3) -0.0182(3) 0.0119(6) Uani d . 1 1 . .
    N N4 1.0363(4) -0.0059(3) -0.2293(3) 0.0149(7) Uani d . 1 1 . .
    N N5 1.0514(4) 0.2285(3) -0.0385(3) 0.0129(7) Uani d . 1 1 . .
    N N6 0.9239(3) 0.4423(3) 0.2205(3) 0.0111(6) Uani d . 1 1 . .
    N N7 0.2803(4) 0.5086(3) 0.4691(3) 0.0162(7) Uani d . 1 1 . .
    N N8 0.1867(4) 0.6149(3) 0.4603(3) 0.0153(7) Uani d . 1 1 . .
    N N9 0.0947(4) 0.7192(4) 0.4520(3) 0.0276(9) Uani d . 1 1 . .
    C C1 0.3281(5) 0.2554(4) 0.3282(3) 0.0159(8) Uani d . 1 1 . .
    H H1 0.2676 0.3031 0.4032 0.019 Uiso calc R 1 1 . .
    C C2 0.2523(4) 0.1794(4) 0.2918(3) 0.0156(8) Uani d . 1 1 . .
    H H2 0.1421 0.1750 0.3414 0.019 Uiso calc R 1 1 . .
    C C3 0.3376(4) 0.1098(4) 0.1829(3) 0.0157(8) Uani d . 1 1 . .
    H H3 0.2860 0.0586 0.1554 0.019 Uiso calc R 1 1 . .
    C C4 0.5005(4) 0.1162(4) 0.1146(3) 0.0132(8) Uani d . 1 1 . .
    H H4 0.5642 0.0678 0.0401 0.016 Uiso calc R 1 1 . .
    C C5 0.5687(4) 0.1949(3) 0.1572(3) 0.0103(7) Uani d . 1 1 . .
    C C6 0.7406(4) 0.2074(3) 0.0872(3) 0.0104(7) Uani d . 1 1 . .
    C C7 0.9812(4) 0.1554(3) -0.0777(3) 0.0105(7) Uani d . 1 1 . .
    C C8 0.9539(4) 0.2935(3) 0.0672(3) 0.0106(7) Uani d . 1 1 . .
    C C9 1.1213(4) -0.0594(4) -0.3404(4) 0.0200(9) Uani d . 1 1 . .
    H H9 1.0950 -0.1299 -0.3625 0.024 Uiso calc R 1 1 . .
    C C10 1.2461(5) -0.0187(4) -0.4259(3) 0.0211(9) Uani d . 1 1 . .
    H H10 1.3009 -0.0591 -0.5043 0.025 Uiso calc R 1 1 . .
    C C11 1.2887(5) 0.0824(4) -0.3942(3) 0.0199(9) Uani d . 1 1 . .
    H H11 1.3734 0.1128 -0.4502 0.024 Uiso calc R 1 1 . .
    C C12 1.2045(4) 0.1380(4) -0.2787(3) 0.0148(8) Uani d . 1 1 . .
    H H12 1.2320 0.2062 -0.2533 0.018 Uiso calc R 1 1 . .
    C C13 1.0793(4) 0.0921(4) -0.2008(3) 0.0135(8) Uani d . 1 1 . .
    C C14 1.0237(4) 0.3786(3) 0.1128(3) 0.0108(7) Uani d . 1 1 . .
    C C15 1.1825(4) 0.3928(4) 0.0472(3) 0.0127(8) Uani d . 1 1 . .
    H H15 1.2490 0.3480 -0.0287 0.015 Uiso calc R 1 1 . .
    C C16 1.2428(5) 0.4728(4) 0.0937(3) 0.0154(8) Uani d . 1 1 . .
    H H16 1.3515 0.4840 0.0502 0.018 Uiso calc R 1 1 . .
    C C17 1.1433(4) 0.5364(4) 0.2043(3) 0.0152(8) Uani d . 1 1 . .
    H H17 1.1832 0.5910 0.2387 0.018 Uiso calc R 1 1 . .
    C C18 0.9848(4) 0.5194(4) 0.2640(3) 0.0138(8) Uani d . 1 1 . .
    H H18 0.9158 0.5646 0.3394 0.017 Uiso calc R 1 1 . .
    C C19 0.4957(4) 0.6651(4) 0.2671(3) 0.0145(8) Uani d . 1 1 . .
    C C20 0.4162(5) 0.7942(4) 0.2216(4) 0.0216(9) Uani d . 1 1 . .
    H H20A 0.3924 0.7807 0.1488 0.032 Uiso calc R 1 1 . .
    H H20B 0.4985 0.8421 0.2038 0.032 Uiso calc R 1 1 . .
    H H20C 0.3059 0.8439 0.2827 0.032 Uiso calc R 1 1 . .
loop_
    _atom_site_aniso_label
    _atom_site_aniso_U_11
    _atom_site_aniso_U_22
    _atom_site_aniso_U_33
    _atom_site_aniso_U_12
    _atom_site_aniso_U_13
    _atom_site_aniso_U_23
    Pb 0.00968(8) 0.01033(8) 0.01004(8) -0.00308(5) -0.00182(5) -0.00064(6)
    O1 0.0109(12) 0.0159(15) 0.0157(14) -0.0040(10) -0.0009(10) -0.0023(11)
    O2 0.0180(13) 0.0141(15) 0.0211(15) -0.0073(11) -0.0089(11) 0.0025(12)
    N1 0.0102(14) 0.0105(17) 0.0141(16) -0.0015(12) -0.0011(12) -0.0009(13)
    N2 0.0092(14) 0.0108(16) 0.0097(15) -0.0031(12) -0.0019(12) 0.0003(13)
    N3 0.0117(15) 0.0092(16) 0.0134(16) -0.0021(12) -0.0036(12) -0.0010(13)
    N4 0.0108(15) 0.0140(18) 0.0178(17) -0.0007(12) -0.0048(13) -0.0039(14)
    N5 0.0117(15) 0.0122(17) 0.0123(16) -0.0030(12) -0.0019(12) -0.0003(13)
    N6 0.0089(14) 0.0087(16) 0.0123(16) -0.0008(12) -0.0013(12) -0.0013(13)
    N7 0.0136(15) 0.0168(19) 0.0169(17) -0.0053(13) -0.0032(13) 0.0007(14)
    N8 0.0118(15) 0.023(2) 0.0099(16) -0.0070(14) 0.0002(12) -0.0050(14)
    N9 0.0220(18) 0.024(2) 0.026(2) 0.0037(15) -0.0051(15) -0.0040(17)
    C1 0.0147(18) 0.016(2) 0.0143(19) -0.0052(15) -0.0012(15) -0.0007(16)
    C2 0.0100(17) 0.012(2) 0.022(2) -0.0060(14) 0.0004(15) 0.0020(16)
    C3 0.0136(18) 0.014(2) 0.021(2) -0.0081(15) -0.0048(15) 0.0011(17)
    C4 0.0141(18) 0.012(2) 0.0122(19) -0.0044(14) -0.0033(15) -0.0001(15)
    C5 0.0090(16) 0.0063(18) 0.0130(18) -0.0001(13) -0.0027(14) -0.0002(15)
    C6 0.0075(16) 0.0062(18) 0.0148(19) -0.0004(13) -0.0024(14) 0.0024(15)
    C7 0.0057(16) 0.0087(19) 0.0138(19) 0.0017(13) -0.0033(14) 0.0009(15)
    C8 0.0100(17) 0.0076(19) 0.0124(18) -0.0001(13) -0.0044(14) 0.0013(15)
    C9 0.0124(18) 0.023(2) 0.023(2) -0.0042(16) -0.0041(16) -0.0084(18)
    C10 0.0152(19) 0.029(3) 0.012(2) -0.0018(17) 0.0005(15) -0.0078(18)
    C11 0.0139(18) 0.026(2) 0.014(2) -0.0057(16) 0.0010(15) 0.0007(18)
    C12 0.0119(17) 0.012(2) 0.016(2) -0.0013(14) -0.0021(15) -0.0034(16)
    C13 0.0089(17) 0.012(2) 0.0154(19) 0.0011(14) -0.0024(14) -0.0025(16)
    C14 0.0104(16) 0.0072(18) 0.0120(18) 0.0010(13) -0.0045(14) 0.0010(15)
    C15 0.0098(17) 0.014(2) 0.0107(18) -0.0008(14) -0.0015(14) -0.0012(15)
    C16 0.0128(18) 0.015(2) 0.019(2) -0.0075(15) -0.0051(15) 0.0063(17)
    C17 0.0136(18) 0.016(2) 0.020(2) -0.0092(15) -0.0069(15) 0.0014(16)
    C18 0.0157(18) 0.012(2) 0.0123(19) -0.0037(15) -0.0041(15) 0.0003(15)
    C19 0.0066(16) 0.013(2) 0.021(2) -0.0048(14) -0.0007(15) 0.0016(16)
    C20 0.019(2) 0.018(2) 0.028(2) -0.0049(16) -0.0121(17) 0.0085(18)
_geom_special_details
;
All e.s.d.'s (except the e.s.d. in the dihedral angle between two l.s. planes)
are estimated using the full covariance matrix. The cell e.s.d.'s are taken
into account individually in the estimation of e.s.d.'s in distances, angles
and torsion angles; correlations between e.s.d.'s in cell parameters are only
used when they are defined by crystal symmetry. An approximate (isotropic)
treatment of cell e.s.d.'s is used for estimating e.s.d.'s involving l.s.
planes.
;
loop_
    _geom_bond_atom_site_label_1
    _geom_bond_atom_site_label_2
    _geom_bond_site_symmetry_2
    _geom_bond_distance
    _geom_bond_publ_flag
    Pb O1 . 2.349(3) y
    Pb O2 . 2.550(3) y
    Pb N1 . 2.684(3) y
    Pb N2 . 2.698(3) y
    Pb N6 . 2.702(3) y
    Pb N7 . 2.586(3) y
    Pb N7 2_666 2.874(3) y
    O1 C19 . 1.277(4) ?
    O2 C19 . 1.252(4) ?
    N1 C1 . 1.339(4) ?
    N1 C5 . 1.347(4) ?
    N2 C8 . 1.341(4) ?
    N2 C6 . 1.342(5) ?
    N3 C7 . 1.338(4) ?
    N3 C6 . 1.341(4) ?
    N4 C9 . 1.335(5) ?
    N4 C13 . 1.345(5) ?
    N5 C7 . 1.334(5) ?
    N5 C8 . 1.339(4) ?
    N6 C18 . 1.335(5) ?
    N6 C14 . 1.354(4) ?
    N7 N8 . 1.193(4) ?
    N8 N9 . 1.170(5) ?
    C1 C2 . 1.379(5) ?
    C1 H1 . 0.9500 ?
    C2 C3 . 1.380(5) ?
    C2 H2 . 0.9500 ?
    C3 C4 . 1.388(5) ?
    C3 H3 . 0.9500 ?
    C4 C5 . 1.390(5) ?
    C4 H4 . 0.9500 ?
    C5 C6 . 1.483(5) ?
    C7 C13 . 1.495(5) ?
    C8 C14 . 1.475(5) ?
    C9 C10 . 1.391(5) ?
    C9 H9 . 0.9500 ?
    C10 C11 . 1.388(6) ?
    C10 H10 . 0.9500 ?
    C11 C12 . 1.386(5) ?
    C11 H11 . 0.9500 ?
    C12 C13 . 1.387(5) ?
    C12 H12 . 0.9500 ?
    C14 C15 . 1.384(5) ?
    C15 C16 . 1.377(5) ?
    C15 H15 . 0.9500 ?
    C16 C17 . 1.380(5) ?
    C16 H16 . 0.9500 ?
    C17 C18 . 1.381(5) ?
    C17 H17 . 0.9500 ?
    C18 H18 . 0.9500 ?
    C19 C20 . 1.506(5) ?
    C20 H20A . 0.9800 ?
    C20 H20B . 0.9800 ?
    C20 H20C . 0.9800 ?
loop_
    _geom_angle_atom_site_label_1
    _geom_angle_atom_site_label_2
    _geom_angle_atom_site_label_3
    _geom_angle_site_symmetry_1
    _geom_angle_site_symmetry_3
    _geom_angle
    _geom_angle_publ_flag
    O1 Pb O2 . . 53.37(9) ?
    O1 Pb N7 . . 80.25(9) ?
    O2 Pb N7 . . 76.00(9) ?
    O1 Pb N1 . . 83.67(9) ?
    O2 Pb N1 . . 132.61(8) ?
    N7 Pb N1 . . 78.04(9) ?
    O1 Pb N2 . . 76.16(9) ?
    O2 Pb N2 . . 117.28(9) ?
    N7 Pb N2 . . 133.65(9) ?
    N1 Pb N2 . . 60.27(8) ?
    O1 Pb N6 . . 82.58(8) ?
    O2 Pb N6 . . 76.90(8) ?
    N7 Pb N6 . . 152.86(10) ?
    N1 Pb N6 . . 120.73(8) ?
    N2 Pb N6 . . 60.46(9) ?
    O1 Pb C19 . . 26.90(10) ?
    O2 Pb C19 . . 26.52(9) ?
    N7 Pb C19 . . 75.47(10) ?
    N1 Pb C19 . . 108.20(10) ?
    N2 Pb C19 . . 97.94(10) ?
    N6 Pb C19 . . 79.70(9) ?
    C19 O1 Pb . . 96.8(2) ?
    C19 O2 Pb . . 88.1(2) ?
    C1 N1 C5 . . 117.7(3) ?
    C1 N1 Pb . . 118.8(2) ?
    C5 N1 Pb . . 123.5(2) ?
    C8 N2 C6 . . 115.6(3) ?
    C8 N2 Pb . . 122.1(2) ?
    C6 N2 Pb . . 122.2(2) ?
    C7 N3 C6 . . 114.6(3) ?
    C9 N4 C13 . . 116.2(3) ?
    C7 N5 C8 . . 115.6(3) ?
    C18 N6 C14 . . 117.7(3) ?
    C18 N6 Pb . . 119.9(2) ?
    C14 N6 Pb . . 122.4(2) ?
    N8 N7 Pb . . 123.7(2) ?
    N9 N8 N7 . . 179.9(5) ?
    N1 C1 C2 . . 122.9(3) ?
    N1 C1 H1 . . 118.6 ?
    C2 C1 H1 . . 118.6 ?
    C1 C2 C3 . . 119.6(3) ?
    C1 C2 H2 . . 120.2 ?
    C3 C2 H2 . . 120.2 ?
    C2 C3 C4 . . 118.4(3) ?
    C2 C3 H3 . . 120.8 ?
    C4 C3 H3 . . 120.8 ?
    C3 C4 C5 . . 118.7(3) ?
    C3 C4 H4 . . 120.6 ?
    C5 C4 H4 . . 120.6 ?
    N1 C5 C4 . . 122.8(3) ?
    N1 C5 C6 . . 116.1(3) ?
    C4 C5 C6 . . 121.1(3) ?
    N3 C6 N2 . . 124.8(3) ?
    N3 C6 C5 . . 117.3(3) ?
    N2 C6 C5 . . 117.8(3) ?
    N5 C7 N3 . . 125.3(3) ?
    N5 C7 C13 . . 116.6(3) ?
    N3 C7 C13 . . 118.1(3) ?
    N2 C8 N5 . . 124.0(3) ?
    N2 C8 C14 . . 118.3(3) ?
    N5 C8 C14 . . 117.7(3) ?
    N4 C9 C10 . . 124.2(4) ?
    N4 C9 H9 . . 117.9 ?
    C10 C9 H9 . . 117.9 ?
    C11 C10 C9 . . 118.5(3) ?
    C11 C10 H10 . . 120.7 ?
    C9 C10 H10 . . 120.7 ?
    C12 C11 C10 . . 118.3(4) ?
    C12 C11 H11 . . 120.9 ?
    C10 C11 H11 . . 120.9 ?
    C11 C12 C13 . . 118.8(4) ?
    C11 C12 H12 . . 120.6 ?
    C13 C12 H12 . . 120.6 ?
    N4 C13 C12 . . 124.0(3) ?
    N4 C13 C7 . . 116.6(3) ?
    C12 C13 C7 . . 119.4(3) ?
    N6 C14 C15 . . 122.3(3) ?
    N6 C14 C8 . . 116.7(3) ?
    C15 C14 C8 . . 121.0(3) ?
    C16 C15 C14 . . 119.0(3) ?
    C16 C15 H15 . . 120.5 ?
    C14 C15 H15 . . 120.5 ?
    C17 C16 C15 . . 119.1(3) ?
    C17 C16 H16 . . 120.4 ?
    C15 C16 H16 . . 120.4 ?
    C16 C17 C18 . . 118.8(3) ?
    C16 C17 H17 . . 120.6 ?
    C18 C17 H17 . . 120.6 ?
    N6 C18 C17 . . 123.0(3) ?
    N6 C18 H18 . . 118.5 ?
    C17 C18 H18 . . 118.5 ?
    O2 C19 O1 . . 121.5(3) ?
    O2 C19 C20 . . 119.5(3) ?
    O1 C19 C20 . . 119.0(3) ?
    O2 C19 Pb . . 65.4(2) ?
    O1 C19 Pb . . 56.31(19) ?
    C20 C19 Pb . . 173.3(3) ?
    C19 C20 H20A . . 109.5 ?
    C19 C20 H20B . . 109.5 ?
    H20A C20 H20B . . 109.5 ?
    C19 C20 H20C . . 109.5 ?
    H20A C20 H20C . . 109.5 ?
    H20B C20 H20C . . 109.5 ?
loop_
    _geom_torsion_atom_site_label_1
    _geom_torsion_atom_site_label_2
    _geom_torsion_atom_site_label_3
    _geom_torsion_atom_site_label_4
    _geom_torsion_site_symmetry_1
    _geom_torsion_site_symmetry_2
    _geom_torsion_site_symmetry_3
    _geom_torsion_site_symmetry_4
    _geom_torsion
    _geom_torsion_publ_flag
    O2 Pb O1 C19 . . . . -2.67(18) ?
    N7 Pb O1 C19 . . . . 77.06(19) ?
    N1 Pb O1 C19 . . . . 155.96(19) ?
    N2 Pb O1 C19 . . . . -143.2(2) ?
    N6 Pb O1 C19 . . . . -81.84(19) ?
    O1 Pb O2 C19 . . . . 2.71(18) ?
    N7 Pb O2 C19 . . . . -85.5(2) ?
    N1 Pb O2 C19 . . . . -26.8(2) ?
    N2 Pb O2 C19 . . . . 46.8(2) ?
    N6 Pb O2 C19 . . . . 93.2(2) ?
    O1 Pb N1 C1 . . . . -102.3(3) ?
    O2 Pb N1 C1 . . . . -78.9(3) ?
    N7 Pb N1 C1 . . . . -20.9(3) ?
    N2 Pb N1 C1 . . . . -179.9(3) ?
    N6 Pb N1 C1 . . . . -179.7(2) ?
    C19 Pb N1 C1 . . . . -91.1(3) ?
    O1 Pb N1 C5 . . . . 79.2(3) ?
    O2 Pb N1 C5 . . . . 102.6(3) ?
    N7 Pb N1 C5 . . . . 160.6(3) ?
    N2 Pb N1 C5 . . . . 1.6(3) ?
    N6 Pb N1 C5 . . . . 1.8(3) ?
    C19 Pb N1 C5 . . . . 90.4(3) ?
    O1 Pb N2 C8 . . . . 91.2(3) ?
    O2 Pb N2 C8 . . . . 56.1(3) ?
    N7 Pb N2 C8 . . . . 152.8(2) ?
    N1 Pb N2 C8 . . . . -178.2(3) ?
    N6 Pb N2 C8 . . . . 2.0(2) ?
    C19 Pb N2 C8 . . . . 75.3(3) ?
    O1 Pb N2 C6 . . . . -92.5(3) ?
    O2 Pb N2 C6 . . . . -127.6(3) ?
    N7 Pb N2 C6 . . . . -31.0(3) ?
    N1 Pb N2 C6 . . . . -2.0(3) ?
    N6 Pb N2 C6 . . . . 178.2(3) ?
    C19 Pb N2 C6 . . . . -108.4(3) ?
    O1 Pb N6 C18 . . . . 101.2(3) ?
    O2 Pb N6 C18 . . . . 47.2(3) ?
    N7 Pb N6 C18 . . . . 50.1(4) ?
    N1 Pb N6 C18 . . . . 179.2(2) ?
    N2 Pb N6 C18 . . . . 179.4(3) ?
    C19 Pb N6 C18 . . . . 74.1(3) ?
    O1 Pb N6 C14 . . . . -79.2(3) ?
    O2 Pb N6 C14 . . . . -133.2(3) ?
    N7 Pb N6 C14 . . . . -130.3(3) ?
    N1 Pb N6 C14 . . . . -1.2(3) ?
    N2 Pb N6 C14 . . . . -1.0(2) ?
    C19 Pb N6 C14 . . . . -106.3(3) ?
    O1 Pb N7 N8 . . . . -28.8(3) ?
    O2 Pb N7 N8 . . . . 25.6(3) ?
    N1 Pb N7 N8 . . . . -114.4(3) ?
    N2 Pb N7 N8 . . . . -88.9(3) ?
    N6 Pb N7 N8 . . . . 22.7(4) ?
    C19 Pb N7 N8 . . . . -1.7(3) ?
    C5 N1 C1 C2 . . . . -1.1(5) ?
    Pb N1 C1 C2 . . . . -179.7(3) ?
    N1 C1 C2 C3 . . . . -0.3(6) ?
    C1 C2 C3 C4 . . . . 1.6(6) ?
    C2 C3 C4 C5 . . . . -1.6(5) ?
    C1 N1 C5 C4 . . . . 1.1(5) ?
    Pb N1 C5 C4 . . . . 179.6(3) ?
    C1 N1 C5 C6 . . . . -179.7(3) ?
    Pb N1 C5 C6 . . . . -1.2(4) ?
    C3 C4 C5 N1 . . . . 0.2(6) ?
    C3 C4 C5 C6 . . . . -178.9(3) ?
    C7 N3 C6 N2 . . . . 0.5(5) ?
    C7 N3 C6 C5 . . . . 179.3(3) ?
    C8 N2 C6 N3 . . . . -2.4(5) ?
    Pb N2 C6 N3 . . . . -178.8(3) ?
    C8 N2 C6 C5 . . . . 178.8(3) ?
    Pb N2 C6 C5 . . . . 2.3(4) ?
    N1 C5 C6 N3 . . . . -179.7(3) ?
    C4 C5 C6 N3 . . . . -0.5(5) ?
    N1 C5 C6 N2 . . . . -0.7(5) ?
    C4 C5 C6 N2 . . . . 178.5(3) ?
    C8 N5 C7 N3 . . . . -2.8(5) ?
    C8 N5 C7 C13 . . . . 174.2(3) ?
    C6 N3 C7 N5 . . . . 2.3(5) ?
    C6 N3 C7 C13 . . . . -174.7(3) ?
    C6 N2 C8 N5 . . . . 1.8(5) ?
    Pb N2 C8 N5 . . . . 178.3(3) ?
    C6 N2 C8 C14 . . . . -179.3(3) ?
    Pb N2 C8 C14 . . . . -2.8(4) ?
    C7 N5 C8 N2 . . . . 0.6(5) ?
    C7 N5 C8 C14 . . . . -178.3(3) ?
    C13 N4 C9 C10 . . . . -1.1(6) ?
    N4 C9 C10 C11 . . . . 1.3(6) ?
    C9 C10 C11 C12 . . . . -0.1(6) ?
    C10 C11 C12 C13 . . . . -1.2(6) ?
    C9 N4 C13 C12 . . . . -0.3(5) ?
    C9 N4 C13 C7 . . . . 178.3(3) ?
    C11 C12 C13 N4 . . . . 1.5(6) ?
    C11 C12 C13 C7 . . . . -177.0(3) ?
    N5 C7 C13 N4 . . . . 163.6(3) ?
    N3 C7 C13 N4 . . . . -19.2(5) ?
    N5 C7 C13 C12 . . . . -17.7(5) ?
    N3 C7 C13 C12 . . . . 159.5(3) ?
    C18 N6 C14 C15 . . . . -1.0(5) ?
    Pb N6 C14 C15 . . . . 179.4(3) ?
    C18 N6 C14 C8 . . . . 179.7(3) ?
    Pb N6 C14 C8 . . . . 0.1(4) ?
    N2 C8 C14 N6 . . . . 1.8(5) ?
    N5 C8 C14 N6 . . . . -179.2(3) ?
    N2 C8 C14 C15 . . . . -177.5(3) ?
    N5 C8 C14 C15 . . . . 1.4(5) ?
    N6 C14 C15 C16 . . . . 1.0(5) ?
    C8 C14 C15 C16 . . . . -179.7(3) ?
    C14 C15 C16 C17 . . . . 0.0(6) ?
    C15 C16 C17 C18 . . . . -1.0(6) ?
    C14 N6 C18 C17 . . . . -0.1(5) ?
    Pb N6 C18 C17 . . . . 179.6(3) ?
    C16 C17 C18 N6 . . . . 1.1(6) ?
    Pb O2 C19 O1 . . . . -4.7(3) ?
    Pb O2 C19 C20 . . . . 174.9(3) ?
    Pb O1 C19 O2 . . . . 5.1(3) ?
    Pb O1 C19 C20 . . . . -174.4(3) ?
    O1 Pb C19 O2 . . . . -175.2(3) ?
    N7 Pb C19 O2 . . . . 87.7(2) ?
    N1 Pb C19 O2 . . . . 159.58(18) ?
    N2 Pb C19 O2 . . . . -139.18(19) ?
    N6 Pb C19 O2 . . . . -81.28(19) ?
    O2 Pb C19 O1 . . . . 175.2(3) ?
    N7 Pb C19 O1 . . . . -97.13(19) ?
    N1 Pb C19 O1 . . . . -25.2(2) ?
    N2 Pb C19 O1 . . . . 36.01(19) ?
    N6 Pb C19 O1 . . . . 93.91(19) ?
