# Supplementary material for: Bis(μ-azido-κ2 N 1:N 1)bis­{(acetato-κ2 O,O′)[2,4,6-tris­(2-pyrid­yl)-1,3,5-triazine-κ3 N 2,N 1,N 6]lead(II)}
Source: Acta Crystallogr Sect E Struct Rep Online. 2011 Sep 30;67(Pt 10):m1419. doi: 10.1107/S1600536811038116 (PMC3201302; doi:10.1107/S1600536811038116)
Supplement: Supplementary file 2 [file e-67-m1419-Isup2.hkl]

# 
# h,k,l, Fc-squared, Fo-squared, sigma(Fo-squared) and status flag 
# 
data_I
_shelx_title '  P1' 
_shelx_refln_list_code          4 
_shelx_F_calc_maximum      199.95 
_exptl_crystal_F_000       592.00 
_reflns_d_resolution_high  0.7697 
 
loop_ 
 _symmetry_equiv_pos_as_xyz 
 'x, y, z' 
 '-x, -y, -z' 
 
_cell_length_a     8.5529 
_cell_length_b    11.0080 
_cell_length_c    11.8617 
_cell_angle_alpha  86.739 
_cell_angle_beta   70.928 
_cell_angle_gamma  70.100 
 
_shelx_F_squared_multiplier     1.000 
 
loop_ 
 _refln_index_h 
 _refln_index_k 
 _refln_index_l 
 _refln_F_squared_calc 
 _refln_F_squared_meas 
 _refln_F_squared_sigma 
 _refln_observed_status 
   1   0   0     6985.54     6914.43    144.97 o 
   2   0   0     2248.71     2325.19     78.12 o 
   3   0   0     1506.08     1448.06     49.14 o 
   4   0   0     3441.80     3101.08     86.88 o 
   5   0   0     7599.00     7888.48    130.95 o 
   6   0   0     1316.46     1320.42     44.02 o 
   7   0   0      773.78      779.73     44.70 o 
   8   0   0     3353.95     3529.07    260.08 o 
   9   0   0     5403.08     5478.62    358.92 o 
  -9   1   0     4008.06     3921.70    296.74 o 
  -8   1   0     6397.84     6229.12    360.08 o 
  -7   1   0     4282.42     4236.35    107.33 o 
  -6   1   0      275.02      261.14     27.00 o 
  -5   1   0     3413.77     3302.76    158.91 o 
  -4   1   0    13080.52    13070.18    285.60 o 
  -3   1   0    10215.56    10026.74    174.70 o 
  -2   1   0       85.05       97.45      9.90 o 
  -1   1   0     1849.65     1873.44     43.67 o 
   1   1   0    24089.33    22816.72    594.24 o 
   2   1   0     6226.16     6279.79    212.35 o 
   3   1   0     1211.47     1352.24     66.73 o 
   4   1   0     2688.73     2589.75     88.13 o 
   5   1   0    12160.80    12198.24    263.09 o 
   6   1   0     6013.02     6169.69    225.18 o 
   7   1   0     1075.90     1266.55    137.70 o 
   8   1   0      407.15      622.36    106.51 o 
   9   1   0     3171.17     3145.46    265.29 o 
  10   1   0     3279.68     3401.92    296.07 o 
  -9   2   0     1647.57     1942.64    206.06 o 
  -8   2   0     3886.57     4138.24    228.10 o 
  -7   2   0     5256.08     1271.36   2057.52 o 
  -6   2   0     3185.38     3082.54    137.98 o 
  -5   2   0        7.94       10.91      7.94 o 
  -4   2   0     3548.99     3497.45     95.87 o 
  -3   2   0    13678.55    13378.64    319.03 o 
  -2   2   0    10397.43    10268.49    201.59 o 
  -1   2   0     5435.80     5540.79    101.02 o 
   0   2   0     4281.20     4185.17    163.01 o 
   1   2   0    14885.73    14449.52    276.36 o 
   2   2   0     8893.94     8619.63    274.51 o 
   3   2   0     1320.84     1292.47     88.62 o 
   4   2   0     2249.15     2636.35    111.87 o 
   5   2   0     7331.03     7603.10    236.82 o 
   6   2   0    10996.74    11663.63    338.26 o 
   7   2   0     6095.16     6443.89    343.24 o 
   8   2   0      132.93       83.87     42.98 o 
   9   2   0      744.40      869.32    135.16 o 
  10   2   0     4010.94     3897.49    318.59 o 
  -8   3   0     1925.50     1818.52    139.32 o 
  -7   3   0     3606.82     3493.56    182.72 o 
  -6   3   0     4039.36     4178.86    186.02 o 
  -5   3   0     1774.10     1837.55    111.61 o 
  -4   3   0      882.81      894.34     56.05 o 
  -3   3   0    12002.90    12360.70    252.97 o 
  -2   3   0    16696.03    16714.17    302.38 o 
  -1   3   0     5213.69     4935.59    105.50 o 
   0   3   0     1176.15     1280.73     91.76 o 
   1   3   0     6160.30     6241.64    171.77 o 
   2   3   0     8516.05     8346.89    190.06 o 
   3   3   0    10335.27    10761.79    357.81 o 
   4   3   0     1361.43     1434.71    107.83 o 
   5   3   0     3164.56     3534.66    148.56 o 
   6   3   0     7733.53     7972.23    264.66 o 
   7   3   0     8882.47     9363.15    430.07 o 
   8   3   0     1746.45     1818.95    183.41 o 
   9   3   0      104.91      199.40     65.18 o 
  10   3   0     1611.22     1776.73    210.96 o 
  -8   4   0      339.34      329.22     56.29 o 
  -7   4   0     2114.72     2159.52    141.48 o 
  -6   4   0     2533.15     2484.87    169.52 o 
  -5   4   0     5941.21     5842.86    211.54 o 
  -4   4   0      543.91      571.32     45.35 o 
  -3   4   0     7246.22     7401.33    179.90 o 
  -2   4   0    16502.06    16224.99    336.17 o 
  -1   4   0    16973.38    16723.48    560.30 o 
   0   4   0     3256.26     3311.01    179.85 o 
   1   4   0      262.52      289.86     48.79 o 
   2   4   0    16964.47    16866.76    342.89 o 
   3   4   0    11891.77    11444.83    266.85 o 
   4   4   0     9502.73     2006.66   4034.94 o 
   5   4   0      656.25      751.71     86.65 o 
   6   4   0     3511.48     3590.69    222.98 o 
   7   4   0     7228.69     7954.36    388.80 o 
   8   4   0     4909.88     5298.29    328.03 o 
   9   4   0     1633.53     1706.16    190.47 o 
  10   4   0       73.44       67.26     34.75 o 
  -7   5   0     1546.01     1459.71    115.40 o 
  -6   5   0     4528.40     4442.32    195.97 o 
  -5   5   0     9502.08     9510.09    292.85 o 
  -4   5   0     2945.42     2973.50    127.69 o 
  -3   5   0        1.45        4.75      6.39 o 
  -2   5   0     3566.86     3386.70     95.19 o 
  -1   5   0    14404.03    13966.36    564.24 o 
   0   5   0     8514.58     8566.36    357.56 o 
   1   5   0      620.05      629.07     35.56 o 
   2   5   0      790.89      760.07     69.05 o 
   3   5   0    12332.65    12029.84    278.58 o 
   4   5   0    12503.73     2768.51   6330.89 o 
   5   5   0     8856.57     9076.47    156.29 o 
   6   5   0      146.92      140.49     42.54 o 
   7   5   0     3961.72     4168.71    266.56 o 
   8   5   0     4838.18     5101.67    322.85 o 
   9   5   0     3703.64     3872.20    297.60 o 
  10   5   0      149.62      128.17     56.97 o 
  -7   6   0     1118.85      945.35    160.01 o 
  -6   6   0     1360.12     1389.29    187.85 o 
  -5   6   0     3266.96     3257.37    148.05 o 
  -4   6   0    11313.00    11245.26    304.45 o 
  -3   6   0     1263.52     1246.67     76.35 o 
  -2   6   0       64.32       70.36     31.74 o 
  -1   6   0     6257.50     6165.74    386.43 o 
   0   6   0    11638.70    12191.00    486.79 o 
   1   6   0     8000.37     8293.01    204.20 o 
   2   6   0     3087.32     3287.36    139.99 o 
   3   6   0     4216.95     4402.72    222.41 o 
   4   6   0    12355.64     4840.66   5929.90 o 
   5   6   0     4937.09     4906.72    128.76 o 
   6   6   0      790.55      778.82     34.80 o 
   7   6   0      633.94      545.85     91.43 o 
   8   6   0     3373.64     3499.90    261.84 o 
   9   6   0     5176.52     5528.15    361.23 o 
  10   6   0     2142.25     2023.25    226.45 o 
  -6   7   0      137.07      134.48     63.24 o 
  -5   7   0     2158.98     2281.41    238.59 o 
  -4   7   0     7348.60     7379.31    371.32 o 
  -3   7   0     2625.34     2720.11    235.59 o 
  -2   7   0      821.65      942.21    128.16 o 
  -1   7   0     1120.79     1159.94     96.18 o 
   0   7   0     9138.37     9571.62    435.94 o 
   1   7   0     5437.70     5515.27    149.60 o 
   2   7   0     5924.99     6066.46    179.24 o 
   3   7   0       14.46       12.78     12.69 o 
   4   7   0     2217.78     2253.50    143.48 o 
   5   7   0     9077.24     9020.91    385.02 o 
   6   7   0     3309.30     3326.21     97.32 o 
   7   7   0      117.50      137.21     17.06 o 
   8   7   0      854.35      827.87    121.53 o 
   9   7   0     3930.67     4444.35    321.74 o 
  -6   8   0      546.26      575.09    134.61 o 
  -5   8   0       83.80       14.87     55.44 o 
  -4   8   0     2421.76     2672.74    257.45 o 
  -3   8   0     6145.81     6587.32    406.37 o 
  -2   8   0     2499.35     2691.56    238.34 o 
  -1   8   0      263.34      239.24     65.91 o 
   0   8   0     1552.07     1634.00    170.16 o 
   1   8   0    12926.63    12764.85    546.90 o 
   2   8   0     7565.46     7507.60    212.75 o 
   3   8   0     4077.98     4113.25    186.58 o 
   4   8   0     1395.59     1447.17    111.85 o 
   5   8   0     2026.99     2128.17    154.98 o 
   6   8   0    14132.19    13295.70    334.45 o 
   7   8   0     2632.85     2726.85    116.59 o 
   8   8   0        6.89      -13.03     27.68 o 
   9   8   0     1239.89     1333.10    167.45 o 
  -5   9   0      632.05      598.10    127.36 o 
  -4   9   0      533.24      643.29    136.94 o 
  -3   9   0     4157.24     4325.76    337.27 o 
  -2   9   0     4729.28     4728.61    342.31 o 
  -1   9   0     1503.49     1408.70    174.29 o 
   0   9   0        8.66       64.21     39.09 o 
   1   9   0     5883.51     5780.69    354.67 o 
   2   9   0    14104.21    14808.02    565.62 o 
   3   9   0     7469.14     7456.82    230.43 o 
   4   9   0     1169.11     1164.24    100.42 o 
   5   9   0       47.02       49.67     24.74 o 
   6   9   0     6509.06     6103.02    203.13 o 
   7   9   0     3250.97     3229.86    140.74 o 
   8   9   0     1062.80     1166.58    145.64 o 
   9   9   0       85.97      100.85     56.52 o 
  -4  10   0      160.46       89.95     59.90 o 
  -3  10   0      274.61      180.65     69.17 o 
  -2  10   0     3799.56     3978.15    326.67 o 
  -1  10   0     4723.74     4621.28    341.97 o 
   0  10   0     2083.72     2400.21    236.06 o 
   1  10   0      440.71      395.07     93.83 o 
   2  10   0     6009.75     6175.68    179.26 o 
   3  10   0     7194.82     7628.89    238.23 o 
   4  10   0     2652.27     2590.21    158.11 o 
   5  10   0      869.01      885.04     97.09 o 
   6  10   0      797.25      756.90     99.49 o 
   7  10   0     4907.68     4595.40    186.03 o 
   8  10   0     3348.23     3178.93    249.71 o 
   9  10   0      528.04      532.80    105.35 o 
  -3  11   0        9.68      107.12     67.16 o 
  -2  11   0      860.39      968.96    163.55 o 
  -1  11   0     3405.02     3510.15    314.03 o 
   0  11   0     2743.05     2897.50    274.47 o 
   1  11   0     1194.29     1347.69    179.38 o 
   2  11   0      692.80      635.64    120.75 o 
   3  11   0     4138.03     4358.75    164.56 o 
   4  11   0     4192.22     4256.01    178.33 o 
   5  11   0     1755.10     1819.67    143.65 o 
   6  11   0      311.98      308.55     63.91 o 
   7  11   0     1945.12     1823.09    115.34 o 
   8  11   0     3312.97     3291.54    255.57 o 
   9  11   0     2264.65     2107.18    218.34 o 
  -2  12   0      102.30       69.19     31.47 o 
  -1  12   0     2920.53     3075.90    309.33 o 
   0  12   0     3297.65     3420.69    316.60 o 
   1  12   0     3466.60     3601.62    320.58 o 
   2  12   0      422.17      290.80     93.11 o 
   3  12   0     2032.15     1969.86    231.73 o 
   4  12   0     3354.96     3809.65    327.50 o 
   5  12   0     3544.48     3508.80    172.67 o 
   6  12   0      259.73      238.66     54.26 o 
   7  12   0      246.73      255.48     61.42 o 
   8  12   0     2644.07     2532.88    223.91 o 
   0  13   0     2550.10     2810.64    302.63 o 
   1  13   0     4919.59     5326.15    421.05 o 
   2  13   0     2223.26     2250.69    262.42 o 
   3  13   0        0.12      -10.28     27.80 o 
   5  13   0     2682.29     3076.82    311.47 o 
   6  13   0     2677.03     3233.71    322.59 o 
  -6 -13   1       83.95       63.19     40.49 o 
  -5 -13   1     1824.80     1824.60    237.34 o 
  -4 -13   1     3872.25     3986.40    354.08 o 
  -3 -13   1     3981.61     4002.58    351.02 o 
  -2 -13   1      450.77      381.73    104.32 o 
  -1 -13   1     1182.32     1314.96    199.46 o 
   0 -13   1     3407.81     3365.06    328.69 o 
  -8 -12   1     3660.50     3555.52    269.76 o 
  -7 -12   1     2642.17     2735.93    217.70 o 
  -6 -12   1      538.85      464.33     58.61 o 
  -5 -12   1       15.53       12.15     22.31 o 
  -4 -12   1     2308.44     2888.18    285.11 o 
  -3 -12   1     5172.45     5928.28    416.86 o 
  -2 -12   1     2588.60     2910.32    282.56 o 
  -1 -12   1       40.19       64.83     48.43 o 
   0 -12   1     1636.05     1524.48    205.13 o 
   1 -12   1     3566.02     3635.13    332.44 o 
   2 -12   1     2326.58     2463.75    277.79 o 
  -8 -11   1     1992.31     1936.81    194.75 o 
  -7 -11   1     5829.52     5769.67    332.09 o 
  -6 -11   1     3199.53     2963.14    150.23 o 
  -5 -11   1      690.82      754.63     92.32 o 
  -4 -11   1      286.05      354.37     57.60 o 
  -3 -11   1     3632.78     3922.96    162.37 o 
  -2 -11   1     4741.43     4886.81    353.78 o 
  -1 -11   1      696.99      808.72    137.92 o 
   0 -11   1      188.49      275.34     86.18 o 
   1 -11   1     3103.26     3322.74    300.93 o 
   2 -11   1     4749.33     4779.85    375.42 o 
   3 -11   1     2233.60     2351.71    267.50 o 
  -9 -10   1      801.62      819.02    135.99 o 
  -8 -10   1      654.75      468.83     94.40 o 
  -7 -10   1     2602.01     2531.36    208.02 o 
  -6 -10   1     6208.11     6302.42    225.70 o 
  -5 -10   1     2483.20     2437.45    172.37 o 
  -4 -10   1      977.56     1060.60    100.49 o 
  -3 -10   1     1182.85     1307.26     86.15 o 
  -2 -10   1     6998.51     7274.12    420.00 o 
  -1 -10   1     3916.86     4328.29    314.70 o 
   0 -10   1      853.93      909.08    141.34 o 
   1 -10   1      497.31      541.82    113.95 o 
   2 -10   1     3546.80     3595.97    302.63 o 
   3 -10   1     5346.44     5534.43    402.12 o 
   4 -10   1     1674.15     1760.87    223.64 o 
  -9  -9   1     1267.61     1363.82    178.06 o 
  -8  -9   1      393.16      370.43     84.51 o 
  -7  -9   1     1132.84     1205.89     80.77 o 
  -6  -9   1     4120.01     3996.99    164.42 o 
  -5  -9   1    19506.92    18657.64    639.89 o 
  -4  -9   1     1424.47     1448.71    117.96 o 
  -3  -9   1      169.69      146.00     32.23 o 
  -2  -9   1     3802.23     4014.50    149.00 o 
  -1  -9   1     4490.18     4614.95    305.70 o 
   0  -9   1     4278.46     4265.79    300.51 o 
   1  -9   1      599.65      698.75    118.41 o 
   2  -9   1     1151.90     1369.32    174.60 o 
   3  -9   1     4213.49     4386.08    333.28 o 
   4  -9   1     4684.93     3907.63    329.07 o 
   5  -9   1      833.07      751.49    146.86 o 
  -9  -8   1     4656.65     4826.41    343.39 o 
  -8  -8   1     2346.53     1977.83    195.85 o 
  -7  -8   1       17.43       42.43     36.39 o 
  -6  -8   1      925.76      930.70     68.43 o 
  -5  -8   1     6655.71     6341.92    300.95 o 
  -4  -8   1     4762.47     4776.51    234.17 o 
  -3  -8   1     1687.91     1711.34     81.67 o 
  -2  -8   1     2073.43     2109.75    147.15 o 
  -1  -8   1     4601.14     4794.60    297.69 o 
   0  -8   1    12863.36    13034.74    558.43 o 
   1  -8   1     4265.94     4637.22    302.05 o 
   2  -8   1      466.93      466.06     90.86 o 
   3  -8   1      989.75     1089.40    149.66 o 
   4  -8   1     5756.35     5530.43    375.33 o 
   5  -8   1     3028.42     3064.02    284.92 o 
   6  -8   1      301.23      296.50     91.36 o 
  -9  -7   1     2864.34     3019.16    263.03 o 
  -8  -7   1     5823.32     5853.39    354.67 o 
  -7  -7   1     3843.97     3188.13    436.38 o 
  -6  -7   1      317.41      340.53     37.08 o 
  -5  -7   1     3259.71     3284.51    109.74 o 
  -4  -7   1     8906.73     8549.53    340.44 o 
  -3  -7   1     5096.60     4949.25    164.00 o 
  -2  -7   1      120.28      111.94     17.13 o 
  -1  -7   1     3999.56     4595.29    165.52 o 
   0  -7   1     8928.82     8861.14    411.66 o 
   1  -7   1    12054.80    13196.28    545.31 o 
   2  -7   1     5283.38     5026.13    447.43 o 
   3  -7   1      542.08      513.05     84.11 o 
   4  -7   1     3129.43     3101.08    119.30 o 
   5  -7   1     4251.55     4244.70    324.45 o 
   6  -7   1     2167.49     2289.50    242.46 o 
   7  -7   1      243.18      332.13     63.47 o 
  -9  -6   1      853.05      960.12    144.54 o 
  -8  -6   1     5561.80     5724.84    348.67 o 
  -7  -6   1     8204.60     8774.72    422.91 o 
  -6  -6   1      699.31      688.11     31.50 o 
  -5  -6   1     1286.53     1331.47     61.44 o 
  -4  -6   1     5412.48     5811.09    261.02 o 
  -3  -6   1    10822.27    10423.98    256.49 o 
  -2  -6   1     9020.64     9159.92    216.41 o 
  -1  -6   1      523.61      591.76     29.66 o 
   0  -6   1     4263.34     4745.60    260.82 o 
   1  -6   1     5905.62     5464.88    290.14 o 
   2  -6   1     9360.38     9237.47    374.22 o 
   3  -6   1     1014.88     1010.49     50.77 o 
   4  -6   1     1354.82     1419.15     80.75 o 
   5  -6   1     4335.67     4204.73    168.86 o 
   6  -6   1     2262.17     2375.04    133.16 o 
   7  -6   1     6512.16     6187.52    271.34 o 
  -9  -5   1       83.33       41.35     27.55 o 
  -8  -5   1     2892.04     2910.38    239.92 o 
  -7  -5   1     7443.09     7653.45    389.01 o 
  -6  -5   1     5760.53     5807.87    303.63 o 
  -5  -5   1       88.60      108.10     15.86 o 
  -4  -5   1     1898.83     2070.71     86.70 o 
  -3  -5   1    11198.04    11252.93    270.51 o 
  -2  -5   1    15695.57    15016.64    425.80 o 
  -1  -5   1     6715.87     6795.48    256.01 o 
   0  -5   1      397.72      408.77     29.02 o 
   1  -5   1     7058.85     6724.00    553.56 o 
   2  -5   1    10673.18    10576.12    214.01 o 
   3  -5   1     8189.43     8157.04    190.93 o 
   4  -5   1      194.87      203.56     26.09 o 
   5  -5   1     1519.28     1407.91     92.09 o 
   6  -5   1     3228.57     3200.94    158.45 o 
   7  -5   1     3717.90     3790.90    150.40 o 
   8  -5   1      672.56      776.09    143.09 o 
  -9  -4   1      663.40      611.61    115.26 o 
  -8  -4   1       40.43       46.35     33.17 o 
  -7  -4   1     4283.88     4274.29    273.27 o 
  -6  -4   1     8661.07     9133.57    406.10 o 
  -5  -4   1     3305.81     3243.56    138.97 o 
  -4  -4   1       40.38       60.53     11.92 o 
  -3  -4   1     2816.53     2593.41    108.91 o 
  -2  -4   1    17568.14    16980.29    352.14 o 
  -1  -4   1    14209.32    14066.66    755.15 o 
   0  -4   1     3426.17     3475.43    189.99 o 
   1  -4   1     1321.08     1397.65     52.94 o 
   2  -4   1    13442.67    13463.28    310.18 o 
   3  -4   1    12494.14    12211.88    253.40 o 
   4  -4   1     5709.79     5578.19    157.10 o 
   5  -4   1       72.50       95.97     23.24 o 
   6  -4   1     1066.36     1101.90     88.28 o 
   7  -4   1     3883.93     3920.58    148.64 o 
   8  -4   1     2172.44     2269.11    369.35 o 
  -9  -3   1     4319.57     4555.61    330.31 o 
  -8  -3   1      291.07      244.46     67.36 o 
  -7  -3   1     1238.58     1316.91    144.08 o 
  -6  -3   1     9616.87    10006.91    430.00 o 
  -5  -3   1    10931.75    11166.22    626.01 o 
  -4  -3   1     5776.75     5950.50    262.19 o 
  -3  -3   1     2482.51     2821.29     87.45 o 
  -2  -3   1     9106.83     9191.25    469.68 o 
  -1  -3   1    25447.28    24297.81    468.89 o 
   0  -3   1     2150.93     2035.53     62.40 o 
   1  -3   1     1250.37     1439.64    117.59 o 
   2  -3   1     4297.97     4551.51    110.39 o 
   3  -3   1    14439.94    14873.98    284.97 o 
   4  -3   1    16354.10    16418.35    429.93 o 
   5  -3   1     3444.29     3654.94    129.21 o 
   6  -3   1       48.70       47.94     20.60 o 
   7  -3   1     2661.44     2532.57    148.55 o 
   8  -3   1     4338.80     4094.08    208.48 o 
   9  -3   1     1354.30     1514.48    174.04 o 
  -9  -2   1     4538.73     5225.54    355.40 o 
  -8  -2   1      782.04      895.35    126.58 o 
  -7  -2   1       94.83      157.93     49.29 o 
  -6  -2   1     5616.77     6010.68    309.34 o 
  -5  -2   1    18868.04    19154.43    435.10 o 
  -4  -2   1     3924.57     3598.52    188.51 o 
  -3  -2   1    17936.03    18174.97    555.10 o 
  -2  -2   1       99.21      143.65     14.18 o 
  -1  -2   1     6678.50     6613.01    210.93 o 
   0  -2   1    26243.28    24223.94    627.29 o 
   1  -2   1      280.93      400.43     36.22 o 
   2  -2   1        6.00       17.00      7.59 o 
   3  -2   1     4851.88     4907.64    124.56 o 
   4  -2   1    17116.23    16979.67    327.64 o 
   5  -2   1     9887.18    10018.01    238.01 o 
   6  -2   1     1765.58     1804.33     82.71 o 
   7  -2   1      259.63       58.73    111.34 o 
   8  -2   1     3101.37     3204.99    243.26 o 
   9  -2   1     5111.26     5085.01    338.99 o 
  -9  -1   1     3007.20     3163.33    271.51 o 
  -8  -1   1     4199.10     4345.51    298.41 o 
  -7  -1   1     1874.64     1964.76    176.81 o 
  -6  -1   1        6.50       16.66     22.07 o 
  -5  -1   1     5704.06     5588.94    159.78 o 
  -4  -1   1    15435.46    13929.52    705.73 o 
  -3  -1   1    13041.16    12966.27    265.78 o 
  -2  -1   1     8692.95     8935.35    178.26 o 
  -1  -1   1     7525.35     7555.01    126.89 o 
   0  -1   1    23890.51    21148.39   2191.07 o 
   1  -1   1    20073.26    19387.41    368.36 o 
   2  -1   1    15328.90    15109.12    256.16 o 
   3  -1   1      641.20      707.59     38.23 o 
   4  -1   1     4779.67     4793.12    147.53 o 
   5  -1   1     8334.70     8467.63    169.81 o 
   6  -1   1     3869.97     3925.01    138.64 o 
   7  -1   1      110.63      112.88     16.02 o 
   8  -1   1     1067.50     1133.79    140.40 o 
   9  -1   1     3775.38     3626.31    281.15 o 
  -9   0   1     1159.71     1243.43    163.75 o 
  -8   0   1     4510.88     4815.80    316.48 o 
  -7   0   1     4355.58     4372.20    101.24 o 
  -6   0   1     1464.57     1535.18     68.97 o 
  -5   0   1      815.90      811.87     35.73 o 
  -4   0   1    10017.63    10104.14    168.04 o 
  -3   0   1    21850.28    21692.93    349.35 o 
  -2   0   1    10170.94    10036.61    178.36 o 
  -1   0   1      246.22      256.75     11.27 o 
   1   0   1    33465.25    32902.21    838.63 o 
   2   0   1     3123.86     3304.34    104.51 o 
   3   0   1     6111.45     6134.67    111.89 o 
   4   0   1     2659.49     2811.47     72.14 o 
   5   0   1     1554.58     1509.86     54.17 o 
   6   0   1    12215.61    12630.61    257.77 o 
   7   0   1     3767.32     3985.47     98.85 o 
   8   0   1       25.96       38.82     27.42 o 
   9   0   1      782.46      816.49    127.85 o 
  10   0   1     4355.33     4264.58    330.48 o 
  -9   1   1      154.10      120.62     52.67 o 
  -8   1   1      919.06     1096.15    142.47 o 
  -7   1   1     5458.87     5683.81    164.77 o 
  -6   1   1     6690.08     6706.37    173.82 o 
  -5   1   1     1019.80     1029.91     43.76 o 
  -4   1   1     1437.77     1330.00     55.29 o 
  -3   1   1    13171.28    12811.35    206.32 o 
  -2   1   1     9927.25     9619.38    154.23 o 
  -1   1   1     1020.77     1018.15     29.03 o 
   0   1   1        8.59       24.69      5.37 o 
   1   1   1     6145.12     6094.29    174.52 o 
   2   1   1    37551.91    35247.27    522.13 o 
   3   1   1    20374.44    20551.28    332.00 o 
   4   1   1       55.44       50.73      7.52 o 
   5   1   1     3250.27     3311.86    118.06 o 
   6   1   1     7637.18     7516.85    184.42 o 
   7   1   1     7405.85     7630.19    373.12 o 
   8   1   1     1390.48     1367.51    154.14 o 
   9   1   1      141.86      147.15     53.22 o 
  10   1   1     3527.65     3483.90    298.19 o 
  -9   2   1      530.73      491.76    104.86 o 
  -8   2   1      926.62      932.72     98.89 o 
  -7   2   1     1969.33     2050.13    139.20 o 
  -6   2   1     8340.64     8246.62    209.10 o 
  -5   2   1     5081.07     5026.13    123.53 o 
  -4   2   1     1218.34     1200.16     45.83 o 
  -3   2   1     4229.96     3958.98     97.11 o 
  -2   2   1    12475.15    12302.27    376.93 o 
  -1   2   1    17369.54    16895.36    275.83 o 
   0   2   1      316.43      313.42     39.22 o 
   1   2   1    14426.92    14128.80    389.86 o 
   2   2   1    11168.11    10588.96    217.63 o 
   3   2   1    23567.89    23228.71    563.88 o 
   4   2   1    10371.24    10843.74    274.74 o 
   5   2   1      570.03      604.83     63.45 o 
   6   2   1     3643.74     3708.08    161.53 o 
   7   2   1     7294.82     7538.36    369.49 o 
   8   2   1     4514.71     4707.25    302.33 o 
   9   2   1      317.14      380.93     86.52 o 
  10   2   1      289.48      236.29     67.25 o 
  -8   3   1      863.80      874.23     98.40 o 
  -7   3   1      646.36      700.58     80.33 o 
  -6   3   1     7336.62     7195.31    198.80 o 
  -5   3   1     8560.36     8387.11    177.34 o 
  -4   3   1     4008.15     3893.38    119.27 o 
  -3   3   1        8.03       29.27      7.99 o 
  -2   3   1     8700.23     8604.16    152.89 o 
  -1   3   1    15813.80    15311.45    262.51 o 
   0   3   1    15868.14    15107.35    309.28 o 
   1   3   1      287.85      339.29     44.90 o 
   2   3   1     2355.49     2440.77     74.99 o 
   3   3   1    10609.46    10751.98    231.40 o 
   4   3   1    21667.35    21140.24    658.69 o 
   5   3   1     3785.32     3939.26    212.53 o 
   6   3   1       90.13      102.72     24.05 o 
   7   3   1     3401.87     3302.05    226.22 o 
   8   3   1     5679.64     6103.92    350.83 o 
   9   3   1     3110.11     3273.68    264.74 o 
  10   3   1        9.04       -8.57     35.07 o 
  -8   4   1      759.89      749.68     90.09 o 
  -7   4   1      741.60      740.48     83.23 o 
  -6   4   1     6822.89     6881.13    259.31 o 
  -5   4   1     5217.16     5221.00    159.45 o 
  -4   4   1     8463.30     8106.93    273.78 o 
  -3   4   1     2969.91     2880.26     81.51 o 
  -2   4   1      487.82      452.92     24.58 o 
  -1   4   1    10096.41     9724.75    317.68 o 
   0   4   1    11191.00    10642.62    398.31 o 
   1   4   1    10553.51    10452.00    277.18 o 
   2   4   1       62.91       88.06     17.81 o 
   3   4   1     4871.62     5059.27    135.75 o 
   4   4   1    10916.45    11152.83    249.03 o 
   5   4   1    11115.62    10836.69    273.25 o 
   6   4   1     2062.47     1917.74    154.14 o 
   7   4   1      181.69      181.19     48.55 o 
   8   4   1     4393.11     4689.74    299.96 o 
   9   4   1     4435.48     4550.42    320.39 o 
  10   4   1     1107.02     1070.97    157.84 o 
  -7   5   1     2938.65     2961.51    290.19 o 
  -6   5   1       15.93        7.90     12.58 o 
  -5   5   1     2700.88     2548.27    134.47 o 
  -4   5   1     6391.81     6206.96    292.94 o 
  -3   5   1     3761.43     3638.54    133.48 o 
  -2   5   1     2333.13     2461.58     83.69 o 
  -1   5   1     4215.70     4257.59    175.49 o 
   0   5   1    13680.06    13652.75    504.29 o 
   1   5   1    12307.32    11552.15    258.02 o 
   2   5   1     6316.09     6221.54    214.09 o 
   3   5   1       36.48       68.88     19.29 o 
   4   5   1     8222.39     8180.87    205.67 o 
   5   5   1    15304.86    15606.89    342.69 o 
   6   5   1     4275.81     4172.17     86.71 o 
   7   5   1       96.12       88.06     39.31 o 
   8   5   1     1241.51     1262.45    149.28 o 
   9   5   1     3646.00     3847.24    292.39 o 
  10   5   1     3417.86     3568.80    301.25 o 
  -7   6   1     3120.58     3355.94    325.50 o 
  -6   6   1     1814.58     1959.52    231.77 o 
  -5   6   1      250.22      229.76     63.35 o 
  -4   6   1     5478.35     5429.53    306.75 o 
  -3   6   1     8904.41     8666.49    241.07 o 
  -2   6   1     1950.79     1809.07    123.25 o 
  -1   6   1      248.75      210.28     37.73 o 
   0   6   1     2837.24     2940.23    205.54 o 
   1   6   1    17059.67    16836.63    404.93 o 
   2   6   1     3752.97     3403.54    115.96 o 
   3   6   1     1172.03     1159.64     83.42 o 
   4   6   1     2119.81     2129.44     88.98 o 
   5   6   1     8576.08     8279.97    217.50 o 
   6   6   1    10711.48    10728.34    307.13 o 
   7   6   1     2020.51     2175.15    181.44 o 
   8   6   1      394.77      455.51     87.38 o 
   9   6   1     1294.91     1315.92    164.54 o 
  10   6   1     5318.25     6013.81    401.37 o 
  -6   7   1     1448.79     1596.35    217.21 o 
  -5   7   1      154.43      305.43     92.69 o 
  -4   7   1     1863.73     1758.49     92.73 o 
  -3   7   1     8295.66     8195.82    453.52 o 
  -2   7   1     8050.61     8198.55    431.03 o 
  -1   7   1     6437.66     6496.29    254.18 o 
   0   7   1      117.10      100.63     43.42 o 
   1   7   1     4090.09     4039.32    187.72 o 
   2   7   1     4930.44     4549.08    191.96 o 
   3   7   1     6972.30     6900.07    256.94 o 
   4   7   1      418.39      417.75     57.25 o 
   5   7   1     1662.04     1620.49     82.05 o 
   6   7   1    23794.62    22853.69    498.75 o 
   7   7   1     3567.99     3590.42     93.99 o 
   8   7   1     1890.12     1649.78    170.22 o 
   9   7   1        7.12        6.48     30.30 o 
  10   7   1     1294.57     1292.60    177.02 o 
  -5   8   1     2089.02     2047.28    246.06 o 
  -4   8   1        4.93      -15.86     35.68 o 
  -3   8   1     2835.96     2492.30    243.91 o 
  -2   8   1     8057.26     8020.09    449.74 o 
  -1   8   1     8700.82     9027.81    464.53 o 
   0   8   1     3526.36     3539.28    260.68 o 
   1   8   1      733.72      704.90    107.47 o 
   2   8   1     6893.04     7022.85    261.57 o 
   3   8   1    10346.69     9972.19    273.04 o 
   4   8   1     3790.33     3931.82    195.98 o 
   5   8   1       16.64       24.38      7.98 o 
   6   8   1      597.10      589.08     55.01 o 
   7   8   1     5395.19     5619.52    182.21 o 
   8   8   1     2489.89     2665.92    222.92 o 
   9   8   1     1098.15     1202.44    159.37 o 
  10   8   1      607.35      799.00    139.89 o 
  -5   9   1     2839.35     2914.30    306.55 o 
  -4   9   1     1735.04     1639.69    215.21 o 
  -3   9   1      359.41      412.99    104.56 o 
  -2   9   1     1576.74     1572.40    194.56 o 
  -1   9   1     5345.82     5250.76    357.02 o 
   0   9   1     6485.95     6266.85    381.98 o 
   1   9   1      284.92      257.09     72.20 o 
   2   9   1     1572.69     1515.37     71.17 o 
   3   9   1     8246.72     8213.65    241.74 o 
   4   9   1     7610.29     7548.32    301.65 o 
   5   9   1     2152.70     1953.01    101.13 o 
   6   9   1       26.37       46.06     21.40 o 
   7   9   1     1513.33     1593.03    155.05 o 
   8   9   1     4358.28     4292.43    291.45 o 
   9   9   1     2525.27     2501.45    233.21 o 
  -4  10   1     3683.95     3520.47    340.58 o 
  -3  10   1     1486.86     1722.94    223.55 o 
  -2  10   1      354.34      392.27    104.82 o 
  -1  10   1     1700.35     1879.13    215.76 o 
   0  10   1     4295.37     4636.59    340.54 o 
   1  10   1     2036.10     2304.76    228.43 o 
   2  10   1       51.64       42.42     11.69 o 
   3  10   1     4393.54     4451.52    161.82 o 
   4  10   1     7644.42     7222.52    241.07 o 
   5  10   1     4667.93     4578.09    238.45 o 
   6  10   1      789.55      749.27     65.02 o 
   7  10   1      175.66      238.77     60.48 o 
   8  10   1     2547.41     2528.29    218.98 o 
   9  10   1     4481.23     4690.67    328.76 o 
  -3  11   1     2084.21     2029.09    254.92 o 
  -2  11   1      330.57      380.54    105.93 o 
  -1  11   1      248.51      335.08     94.81 o 
   0  11   1     2713.93     2870.21    278.91 o 
   1  11   1     5693.70     5632.94    393.70 o 
   2  11   1     1488.08     1464.43    187.49 o 
   3  11   1      641.81      619.97     50.21 o 
   4  11   1     4052.22     4045.12    283.47 o 
   5  11   1     6186.88     6106.65    283.63 o 
   6  11   1     3709.30     3615.82    226.17 o 
   7  11   1      357.77      369.53     71.10 o 
   8  11   1     1078.79      990.36    132.46 o 
   9  11   1     3011.99     3184.58    267.03 o 
  -2  12   1     1823.76     2033.73    256.39 o 
  -1  12   1       37.47      -19.49     61.55 o 
   0  12   1     4103.46     4131.34    356.28 o 
   1  12   1     4666.62     4568.27    369.33 o 
   2  12   1     3280.57     3323.82    304.61 o 
   3  12   1      905.79     1061.45    169.58 o 
   4  12   1       49.76       59.76     40.98 o 
   5  12   1     2976.96     2925.71    231.50 o 
   6  12   1     3672.18     3657.22    227.88 o 
   7  12   1     1636.21     1554.26    154.75 o 
   8  12   1      112.48      128.71     49.35 o 
   0  13   1      258.37      336.09    105.15 o 
   1  13   1     1067.85      867.80    162.98 o 
   2  13   1     4755.82     4395.01    374.81 o 
   3  13   1     1602.02     1807.48    234.77 o 
   4  13   1      833.54      795.58    149.54 o 
   5  13   1      631.88      723.87    148.14 o 
   6  13   1     3697.75     3691.72    347.94 o 
  -6 -13   2     1643.21     1630.89    177.29 o 
  -5 -13   2      327.22      283.99     58.46 o 
  -4 -13   2     1498.17     1389.43    202.03 o 
  -3 -13   2     4015.09     4345.96    366.56 o 
  -2 -13   2     3799.18     4158.49    358.79 o 
  -1 -13   2     1242.15     1356.67    203.44 o 
   0 -13   2       36.81       70.00     60.15 o 
  -7 -12   2     1662.34     1636.02    170.99 o 
  -6 -12   2     2878.73     2694.41    170.20 o 
  -5 -12   2     1088.63     1188.37     98.45 o 
  -4 -12   2      211.51      278.53     87.62 o 
  -3 -12   2     1940.24     2533.10    262.02 o 
  -2 -12   2     4152.26     4770.41    362.67 o 
  -1 -12   2     3354.05     3708.45    320.66 o 
   0 -12   2      685.27      792.47    150.70 o 
   1 -12   2      747.42      811.96    152.86 o 
   2 -12   2     3090.91     2984.73    302.06 o 
  -8 -11   2      515.54      552.64    105.75 o 
  -7 -11   2      469.84      365.57     77.51 o 
  -6 -11   2     2970.32     2762.32    182.28 o 
  -5 -11   2     5608.97     5433.88    213.13 o 
  -4 -11   2      287.51      220.58     47.56 o 
  -3 -11   2      246.70      268.52     39.81 o 
  -2 -11   2     2813.02     3258.05    281.29 o 
  -1 -11   2     5286.09     5619.98    382.23 o 
   0 -11   2     3326.83     3596.18    302.53 o 
   1 -11   2       55.91       21.75     44.93 o 
   2 -11   2     1339.32     1371.02    190.82 o 
   3 -11   2     4286.15     4281.90    359.94 o 
  -8 -10   2     1568.53     1461.44    170.91 o 
  -7 -10   2       29.95       89.53     44.12 o 
  -6 -10   2     2363.05     2302.94    128.07 o 
  -5 -10   2    13337.88    12945.19    361.94 o 
  -4 -10   2     4087.65     3977.38    279.97 o 
  -3 -10   2     3039.18      942.96   1666.63 o 
  -2 -10   2     1187.35     1373.82    169.71 o 
  -1 -10   2     2468.97     2552.38    234.41 o 
   0 -10   2     5285.13     5829.99    374.36 o 
   1 -10   2     1738.17     1915.01    208.56 o 
   2 -10   2       87.54      183.90     68.66 o 
   3 -10   2     2036.06     1927.20    224.67 o 
   4 -10   2     4362.11     4194.54    350.98 o 
  -9  -9   2     3367.36     3644.48    298.21 o 
  -8  -9   2     4468.78     4493.26    314.83 o 
  -7  -9   2      795.60      668.34    106.22 o 
  -6  -9   2      418.32      455.91     67.54 o 
  -5  -9   2     3296.16     3140.68    144.26 o 
  -4  -9   2     9805.15     9713.30    273.71 o 
  -3  -9   2     3835.46     1368.08   1930.81 o 
  -2  -9   2      920.96      985.03     52.37 o 
  -1  -9   2     1244.39     1460.90    163.46 o 
   0  -9   2     2837.08     3194.62    252.13 o 
   1  -9   2     8121.61     8616.36    457.67 o 
   2  -9   2     1952.97     2032.84    207.81 o 
   3  -9   2      365.53      462.79    101.38 o 
   4  -9   2     1229.18     1352.20    182.69 o 
   5  -9   2     4500.69     4386.71    354.18 o 
  -9  -8   2      917.61      875.35    143.49 o 
  -8  -8   2     5380.98     5417.07    349.31 o 
  -7  -8   2     3507.78     3582.12    256.39 o 
  -6  -8   2      595.17      661.44     80.22 o 
  -5  -8   2      116.46      111.76     24.83 o 
  -4  -8   2     2916.25     2855.90    103.72 o 
  -3  -8   2    11667.25     1305.29   5942.49 o 
  -2  -8   2     4535.74     4391.72    274.72 o 
  -1  -8   2      859.42      914.83     54.86 o 
   0  -8   2     2758.15     3110.40    232.69 o 
   1  -8   2     7867.36     8610.15    434.28 o 
   2  -8   2     6514.31     7265.65    398.82 o 
   3  -8   2       40.64       58.92     37.56 o 
   4  -8   2      435.00      402.24     92.98 o 
   5  -8   2     4548.72     4628.67    345.37 o 
   6  -8   2     2173.62     2186.72    160.90 o 
  -9  -7   2       55.70       27.74     23.67 o 
  -8  -7   2     3286.09     3541.48    273.13 o 
  -7  -7   2     5895.17     6000.62    344.76 o 
  -6  -7   2     3355.71     3180.42    130.03 o 
  -5  -7   2       16.17       36.07     14.31 o 
  -4  -7   2     3310.56     3343.66    160.74 o 
  -3  -7   2     5959.02      712.35   2985.31 o 
  -2  -7   2     8641.98     8398.69    553.60 o 
  -1  -7   2     1548.78     1580.48     61.70 o 
   0  -7   2       52.18       48.69      9.39 o 
   1  -7   2     4683.33     4808.95    286.70 o 
   2  -7   2    10722.85    11278.60    496.30 o 
   3  -7   2     2214.88     2005.20    249.71 o 
   4  -7   2        6.92       23.08      8.60 o 
   5  -7   2     1270.35     1253.93    162.73 o 
   6  -7   2     5627.28     5384.52    249.31 o 
   7  -7   2     3962.03     3958.71    219.51 o 
  -9  -6   2      454.80      582.81    115.22 o 
  -8  -6   2     1029.63     1053.33    145.33 o 
  -7  -6   2     4964.22     5349.61    320.55 o 
  -6  -6   2     6470.32     6347.41    178.16 o 
  -5  -6   2     3174.84     3146.59    122.81 o 
  -4  -6   2      103.07      129.77     24.30 o 
  -3  -6   2     5880.70     2968.59   2149.88 o 
  -2  -6   2    12254.49    12043.28    909.90 o 
  -1  -6   2    13162.73    13412.32   1101.66 o 
   0  -6   2      921.81      930.28     49.33 o 
   1  -6   2      931.60      878.26     74.23 o 
   2  -6   2     7804.75     7798.82    221.94 o 
   3  -6   2     9720.33     9821.80    391.12 o 
   4  -6   2     2768.67     2836.85    119.05 o 
   5  -6   2      126.02       93.82     21.89 o 
   6  -6   2     2706.18     2627.72    115.40 o 
   7  -6   2     2099.78     2163.37    149.71 o 
  -9  -5   2     2584.19     3080.18    270.35 o 
  -8  -5   2      510.89      542.15    102.25 o 
  -7  -5   2     1711.81     1760.07    173.12 o 
  -6  -5   2     7515.52     7544.26    366.80 o 
  -5  -5   2     6139.51     6027.76    147.17 o 
  -4  -5   2     4000.54     4165.47    139.00 o 
  -3  -5   2      508.79      528.47     44.99 o 
  -2  -5   2    14165.27    14251.54    533.75 o 
  -1  -5   2    15222.82    15412.28    994.69 o 
   0  -5   2    11576.20    11371.75    868.51 o 
   1  -5   2     3848.22     3895.71    275.48 o 
   2  -5   2     2133.44     2107.27     71.49 o 
   3  -5   2     8707.01     8859.36    275.31 o 
   4  -5   2     6667.01     6730.25    200.43 o 
   5  -5   2      996.57     1084.07     77.88 o 
   6  -5   2      201.76      170.06     27.60 o 
   7  -5   2     2199.77     2149.13    118.41 o 
   8  -5   2     2782.78     2483.98    254.32 o 
  -9  -4   2     5526.00     5276.12    366.94 o 
  -8  -4   2     2085.87     2309.30    217.71 o 
  -7  -4   2      871.96      831.81    117.73 o 
  -6  -4   2     4325.38     4236.10    257.67 o 
  -5  -4   2     6020.29     6079.20    131.94 o 
  -4  -4   2     7353.48     7418.51    192.06 o 
  -3  -4   2     4962.02     5297.62    128.02 o 
  -2  -4   2     2534.46     2630.59     78.40 o 
  -1  -4   2    19693.38    19847.45   1151.99 o 
   0  -4   2    17558.95    17175.24    484.81 o 
   1  -4   2     6230.42     6366.48    267.31 o 
   2  -4   2      101.32      107.61     44.08 o 
   3  -4   2     3803.23     3861.43    136.18 o 
   4  -4   2     7647.37     7525.62    187.51 o 
   5  -4   2     3835.79     3733.58    130.79 o 
   6  -4   2      933.34      977.93     64.40 o 
   7  -4   2      507.07      450.38     45.82 o 
   8  -4   2     3687.41     3604.43    193.10 o 
  -9  -3   2     3971.43     4387.95    330.14 o 
  -8  -3   2     5615.43     6705.55    390.73 o 
  -7  -3   2     1754.58     2031.77    185.01 o 
  -6  -3   2       70.28      148.49     49.31 o 
  -5  -3   2     2930.55     2911.22    113.28 o 
  -4  -3   2     9574.28     9267.23    215.44 o 
  -3  -3   2     6081.40     5997.92    157.62 o 
  -2  -3   2      279.79      367.18     24.87 o 
  -1  -3   2     3428.70     3561.09    105.02 o 
   0  -3   2     9674.77     9312.46    285.00 o 
   1  -3   2    13882.45    13739.92    433.65 o 
   2  -3   2     2410.86     2301.10     94.85 o 
   3  -3   2      169.47      177.87     20.04 o 
   4  -3   2     8536.81     8483.99    197.73 o 
   5  -3   2     9995.62     9895.65    235.33 o 
   6  -3   2     5061.52     5281.82    201.67 o 
   7  -3   2      153.72      165.76     27.54 o 
   8  -3   2     2006.39     2001.62    156.13 o 
   9  -3   2     3873.87     3605.40    274.21 o 
  -9  -2   2     1356.63     1457.61    184.07 o 
  -8  -2   2     5378.91     5981.32    368.51 o 
  -7  -2   2     5304.42     5522.44    323.31 o 
  -6  -2   2     1863.41     2150.10    177.11 o 
  -5  -2   2      452.07      460.75     41.79 o 
  -4  -2   2     6957.15     6368.29    431.74 o 
  -3  -2   2     7750.95     7332.57    138.14 o 
  -2  -2   2    12908.09    12903.72    221.33 o 
  -1  -2   2     1791.05     1925.28     55.63 o 
   0  -2   2     1950.23     1806.03     88.96 o 
   2  -2   2      652.98      592.11     54.16 o 
   3  -2   2      404.83      434.63     46.46 o 
   4  -2   2     1460.89     1479.61     55.60 o 
   5  -2   2     5484.80     5321.11    128.43 o 
   6  -2   2     8831.46     2196.15   3243.13 o 
   7  -2   2     3093.96     3362.53    165.71 o 
   8  -2   2      150.63       62.16     31.88 o 
   9  -2   2     2144.03     2148.94    210.81 o 
  -9  -1   2       37.04       31.29     21.32 o 
  -8  -1   2     3256.16     3475.52    271.17 o 
  -7  -1   2     6539.41     6976.33    374.07 o 
  -6  -1   2     4659.85     4468.25    234.83 o 
  -5  -1   2      124.12      153.71     15.60 o 
  -4  -1   2     6189.36     6413.28    141.91 o 
  -3  -1   2    27333.15    27747.79    435.30 o 
  -2  -1   2    28639.14    27003.85    418.87 o 
  -1  -1   2     2338.30     2482.70     61.12 o 
   0  -1   2      238.20      304.81     31.20 o 
   1  -1   2     1861.59     1830.38     91.45 o 
   2  -1   2    13378.20    13105.01    261.50 o 
   3  -1   2     7329.40     7182.69    149.57 o 
   4  -1   2       32.08       32.16      7.82 o 
   5  -1   2     2876.41     2766.93     82.27 o 
   6  -1   2    10042.32     9854.78    198.04 o 
   7  -1   2     6865.70     6947.24    214.49 o 
   8  -1   2     2069.10     2084.95    104.20 o 
   9  -1   2      153.75      142.34     50.15 o 
  -9   0   2      732.26      746.37    130.72 o 
  -8   0   2      310.62      323.69     79.22 o 
  -7   0   2     3148.96     3542.13    252.50 o 
  -6   0   2     5641.07     5731.61    171.32 o 
  -5   0   2     3419.25     3529.65     88.73 o 
  -4   0   2      154.87      180.41     16.92 o 
  -3   0   2     7433.68     7419.29    138.61 o 
  -2   0   2    37552.37    36395.95    439.11 o 
  -1   0   2    28071.24    26943.00    363.27 o 
   0   0   2     8848.63     8522.73    179.78 o 
   1   0   2      198.36      205.86     24.18 o 
   2   0   2     4950.39     4932.56     96.93 o 
   3   0   2    12572.70    12458.97    304.58 o 
   4   0   2     5819.81     5909.29    173.13 o 
   5   0   2      897.74      984.60     48.49 o 
   6   0   2     4200.90     4214.48    121.30 o 
   7   0   2     8907.17     8821.87    359.95 o 
   8   0   2     5873.56     5565.20    171.69 o 
   9   0   2       19.15       44.77     36.14 o 
  10   0   2      159.42      124.73     43.08 o 
  -9   1   2     3143.43     3334.32    284.69 o 
  -8   1   2     1101.93     1094.73    147.73 o 
  -7   1   2     1067.40     1084.42    133.98 o 
  -6   1   2     5086.63     5201.27    153.07 o 
  -5   1   2     5346.20     5221.23    126.83 o 
  -4   1   2     2858.93     2868.01     75.76 o 
  -3   1   2      273.04      269.16     20.26 o 
  -2   1   2    13973.13    13923.32    217.03 o 
  -1   1   2    23553.62    22892.40    283.87 o 
   0   1   2     4075.02     3966.94    104.35 o 
   1   1   2       94.29       96.94     11.13 o 
   2   1   2      467.60      489.82     26.16 o 
   3   1   2    15774.72    15649.62    814.73 o 
   4   1   2    17558.63    17592.08    304.40 o 
   5   1   2     2084.69     2061.87     68.44 o 
   6   1   2     1289.88     1387.97     56.73 o 
   7   1   2     3702.62     3580.18    111.91 o 
   8   1   2     7570.48     7536.16    392.63 o 
   9   1   2     1877.80     1934.60    198.60 o 
  10   1   2       10.46      -19.52     38.21 o 
  -8   2   2     1779.45     1743.02    161.13 o 
  -7   2   2        1.99       -9.39     16.41 o 
  -6   2   2     1783.15     1769.25     85.43 o 
  -5   2   2     5067.60     5046.20    127.57 o 
  -4   2   2    10227.51     9991.93    174.74 o 
  -3   2   2     3012.49     3024.70     80.69 o 
  -2   2   2     5034.60     5168.61    105.25 o 
  -1   2   2    12625.03    12678.64    195.61 o 
   0   2   2    14356.71    14353.42    294.72 o 
   1   2   2     1363.59     1318.59     53.31 o 
   2   2   2      378.26      439.89     25.37 o 
   3   2   2    12225.87    12492.67    250.08 o 
   4   2   2    16553.79    17126.20    282.86 o 
   5   2   2     7696.54     7796.53    162.05 o 
   6   2   2      870.12      940.28     73.63 o 
   7   2   2     2066.62     2140.03    126.21 o 
   8   2   2     5267.10     5128.61    311.42 o 
   9   2   2     4816.56     5192.37    338.57 o 
  10   2   2     1793.56     1679.52    199.69 o 
  -8   3   2     3383.50     3415.96    204.52 o 
  -7   3   2     2130.04     2188.41    149.19 o 
  -6   3   2     2176.32     2029.03     96.69 o 
  -5   3   2     6567.11     6492.97    154.06 o 
  -4   3   2    11240.59    11028.66    207.84 o 
  -3   3   2     4673.91     4618.35     99.98 o 
  -2   3   2      903.17     1007.46     39.96 o 
  -1   3   2     1968.39     1877.72     52.30 o 
   0   3   2    16163.33    15587.93    270.66 o 
   1   3   2    10605.54    10538.01    389.91 o 
   2   3   2     4394.87     4436.40    164.24 o 
   3   3   2       58.69       87.82     14.79 o 
   4   3   2    14738.61    15018.40    254.13 o 
   5   3   2    11806.33    12361.29    275.55 o 
   6   3   2     4606.16     4793.09    185.30 o 
   7   3   2      466.06      540.97     87.77 o 
   8   3   2     2325.59     2507.82    210.43 o 
   9   3   2     4192.62     4253.81    302.68 o 
  10   3   2     3740.29     4135.89    321.97 o 
  -7   4   2     1741.19     1875.08    141.92 o 
  -6   4   2     3476.74     3334.57    175.14 o 
  -5   4   2     2072.50     1938.44     76.91 o 
  -4   4   2     3572.84     3447.93     99.17 o 
  -3   4   2    14234.22    14074.60    251.93 o 
  -2   4   2     2117.41     2012.06     60.41 o 
  -1   4   2      335.03      426.38     32.87 o 
   0   4   2    11899.26    12413.30    231.38 o 
   1   4   2    24010.96    23676.45    496.43 o 
   2   4   2    20151.50    20282.45    581.98 o 
   3   4   2    10831.85    11215.41    254.09 o 
   4   4   2     3258.19     3190.07    103.92 o 
   5   4   2    11436.96    11250.63    260.71 o 
   6   4   2     4059.41     3989.05    112.09 o 
   7   4   2     1695.26     1662.49    155.02 o 
   8   4   2        1.00      -24.12     31.05 o 
   9   4   2     2126.61     2251.50    215.13 o 
  10   4   2     4327.31     4795.15    347.15 o 
  -7   5   2     4453.91     4548.40    378.14 o 
  -6   5   2     7674.95     7470.26    283.02 o 
  -5   5   2      361.48      348.53     50.64 o 
  -4   5   2     2035.38     2027.72     73.77 o 
  -3   5   2     5931.69     5510.03    135.44 o 
  -2   5   2     3690.56     3353.07     85.90 o 
  -1   5   2     2837.72     2869.44     96.81 o 
   0   5   2     1224.50     1392.44     94.03 o 
   1   5   2    13583.16    13514.99    498.05 o 
   2   5   2     9201.79     8679.64    234.15 o 
   3   5   2    15153.04    15370.50    334.62 o 
   4   5   2      211.75      205.95     24.75 o 
   5   5   2     3433.65     3529.00    118.81 o 
   6   5   2     7742.31     7676.59    199.90 o 
   7   5   2     4431.70     4635.40    273.56 o 
   8   5   2     1803.67     1845.84    177.82 o 
   9   5   2       15.59       65.58     39.94 o 
  10   5   2     2644.27     2891.59    264.93 o 
  -6   6   2     3842.80     3930.79    345.77 o 
  -5   6   2     1710.91     1692.66    111.49 o 
  -4   6   2       41.99       43.71     19.70 o 
  -3   6   2     1545.92     1481.97    108.58 o 
  -2   6   2     8025.05     7692.79    354.08 o 
  -1   6   2     7384.42     7098.16    319.04 o 
   0   6   2     2071.16     2217.97    102.75 o 
   1   6   2      714.12      613.53     88.30 o 
   2   6   2    13774.50    13886.11    325.37 o 
   3   6   2     6213.99     5626.98    161.99 o 
   4   6   2     4486.94     4648.02    146.90 o 
   5   6   2     1543.61     1497.35    103.49 o 
   6   6   2     2195.34     2211.97     93.70 o 
   7   6   2    15467.98    15352.54    346.87 o 
   8   6   2     5798.90     6008.32    344.60 o 
   9   6   2      300.63      323.00     79.96 o 
  10   6   2      611.35      586.83    117.53 o 
  -6   7   2     3808.43     3760.10    347.43 o 
  -5   7   2     3974.08     4070.03    345.21 o 
  -4   7   2      793.87      777.51    140.58 o 
  -3   7   2      140.89      119.85     54.84 o 
  -2   7   2     4753.55     4765.91    322.08 o 
  -1   7   2    11120.05    10706.54    501.53 o 
   0   7   2     6316.04     6058.50    241.48 o 
   1   7   2      706.07      702.79     46.50 o 
   2   7   2     2949.06     2966.44    109.58 o 
   3   7   2    11693.66    11436.08    240.42 o 
   4   7   2     6625.88     6345.75    187.33 o 
   5   7   2      413.55      403.02     41.15 o 
   6   7   2       52.62       72.35     18.10 o 
   7   7   2     6399.10     6435.08    192.06 o 
   8   7   2     3808.48     3912.07    270.26 o 
   9   7   2     3310.06     3486.25    272.42 o 
  10   7   2        3.54       17.78     33.86 o 
  -5   8   2     3458.71     3897.58    352.28 o 
  -4   8   2     2525.66     2691.89    274.18 o 
  -3   8   2      203.37      331.70     90.30 o 
  -2   8   2      324.81      345.72     88.01 o 
  -1   8   2     9253.48     9050.34    472.37 o 
   0   8   2    13166.19    13863.73    601.84 o 
   1   8   2     5413.70     5661.85    339.27 o 
   2   8   2        1.29       -5.30      8.57 o 
   3   8   2     3442.77     3356.61    109.38 o 
   4   8   2     6372.60     5978.09    184.74 o 
   5   8   2     3289.89     3072.92    126.06 o 
   6   8   2     1472.90     1437.37     83.63 o 
   7   8   2      488.06      506.73     69.37 o 
   8   8   2     6229.45     6272.35    357.72 o 
   9   8   2     4995.66     5330.85    347.72 o 
  10   8   2     1002.29     1135.06    161.64 o 
  -4   9   2     4523.40     4627.72    384.11 o 
  -3   9   2     2416.16     2575.63    269.77 o 
  -2   9   2        8.23      -13.98     39.70 o 
  -1   9   2     1337.04     1314.06    173.54 o 
   0   9   2     8550.02     8658.56    471.70 o 
   1   9   2     6181.60     6502.64    389.29 o 
   2   9   2     2716.40     2573.43     97.56 o 
   3   9   2       87.35       86.06     19.58 o 
   4   9   2     4284.63     4154.92    166.01 o 
   5   9   2     6946.98     6667.66    224.67 o 
   6   9   2     3427.45     3293.71    140.82 o 
   7   9   2       49.17       46.79     17.93 o 
   8   9   2      835.50      885.88    125.43 o 
   9   9   2     3972.30     4159.42    303.13 o 
  10   9   2     3530.35     3402.00    291.67 o 
  -3  10   2     3712.35     3840.42    348.21 o 
  -2  10   2     3059.27     3027.28    294.81 o 
  -1  10   2       18.13        3.89     21.16 o 
   0  10   2     4073.84     4158.03    324.52 o 
   1  10   2     4811.46     5084.90    356.21 o 
   2  10   2     4402.54     3769.42    353.52 o 
   3  10   2     1489.19     1411.51     80.16 o 
   4  10   2     1478.90     1456.33     92.06 o 
   5  10   2     4365.01     4366.38    226.80 o 
   6  10   2     6261.74     6133.49    305.20 o 
   7  10   2     1182.56     1047.98    123.45 o 
   8  10   2       14.69      -12.17     32.78 o 
   9  10   2     2189.99     2218.74    217.86 o 
  -2  11   2     2208.87     2214.39    260.50 o 
  -1  11   2     2199.97     2170.40    247.40 o 
   0  11   2     2398.78     2302.71    252.64 o 
   1  11   2     2776.40     2837.06    274.36 o 
   2  11   2     4915.29     4677.62    354.92 o 
   3  11   2     3174.14     3129.66    124.61 o 
   4  11   2      244.95      265.57     38.32 o 
   5  11   2     1279.07     1248.69     94.84 o 
   6  11   2     4053.96     3781.90    229.78 o 
   7  11   2     3513.02     3451.33    237.70 o 
   8  11   2      423.13      380.59     80.52 o 
   9  11   2      252.94      239.43     64.78 o 
  -1  12   2     2520.49     2768.22    295.48 o 
   0  12   2      984.39     1003.18    172.16 o 
   1  12   2      748.64      727.16    143.46 o 
   2  12   2     1986.54     1999.02    236.88 o 
   3  12   2     4168.48     4194.88    350.38 o 
   4  12   2     2406.40     2728.12    275.11 o 
   5  12   2        1.80        1.90     10.15 o 
   6  12   2     3045.64     3086.56    168.89 o 
   7  12   2     4040.44     3954.82    257.11 o 
   8  12   2     2859.26     2465.23    214.45 o 
   1  13   2      168.94      116.67     49.35 o 
   2  13   2     1325.61     1368.14    204.99 o 
   3  13   2     4557.02     4472.76    378.56 o 
   4  13   2     1787.62     1815.73    237.21 o 
   5  13   2     1243.54     1362.51    202.84 o 
   6  13   2      196.27       82.16     50.44 o 
  -5 -13   3     2379.31     2016.42    206.60 o 
  -4 -13   3      237.60      214.35     45.95 o 
  -3 -13   3      341.24      512.73     79.96 o 
  -2 -13   3     2171.09     2255.17    172.08 o 
  -1 -13   3     4003.29     4830.24    387.23 o 
   0 -13   3     1711.10     1971.31    244.73 o 
  -7 -12   3       49.78       69.53     35.97 o 
  -6 -12   3      815.07      787.55     83.48 o 
  -5 -12   3     3503.47     3336.78    170.35 o 
  -4 -12   3     1917.55     1774.12    187.21 o 
  -3 -12   3      216.74      150.72     50.33 o 
  -2 -12   3      993.02     1009.72    108.22 o 
  -1 -12   3     4951.84     5202.90    385.59 o 
   0 -12   3     4466.92     5074.31    385.40 o 
   1 -12   3     1946.10     2066.62    240.38 o 
   2 -12   3       11.03      -33.41     62.29 o 
  -7 -11   3     1461.04     1516.14    167.09 o 
  -6 -11   3      117.95       95.37     25.70 o 
  -5 -11   3     2098.83     1881.06    120.27 o 
  -4 -11   3    11307.49    11233.57    517.75 o 
  -3 -11   3      737.74      826.43     64.02 o 
  -2 -11   3        5.65       38.01     31.55 o 
  -1 -11   3      943.14      838.06    143.20 o 
   0 -11   3     3541.92     3847.58    314.06 o 
   1 -11   3     4548.94     5101.66    369.68 o 
   2 -11   3      723.02      684.99    133.38 o 
   3 -11   3      270.94      321.91     62.86 o 
  -8 -10   3     5242.33     5171.20    349.94 o 
  -7 -10   3     2665.18     2607.93    222.14 o 
  -6 -10   3      167.05      206.54     37.33 o 
  -5 -10   3       43.72       37.55     14.69 o 
  -4 -10   3     4242.44     4249.80    142.43 o 
  -3 -10   3     3529.23     3721.43    162.78 o 
  -2 -10   3     2230.75     2230.35    111.32 o 
  -1 -10   3      255.34      269.24     50.34 o 
   0 -10   3     1408.44     1891.96    199.31 o 
   1 -10   3     7692.46     8406.83    468.39 o 
   2 -10   3     2579.12     2934.58    264.76 o 
   3 -10   3      385.99      323.87     88.54 o 
   4 -10   3      269.52      309.52     73.08 o 
  -8  -9   3     2597.27     2698.32    242.97 o 
  -7  -9   3     4558.99     4548.40    300.93 o 
  -6  -9   3     3035.72     2994.28    144.56 o 
  -5  -9   3      381.00      372.33     47.96 o 
  -4  -9   3     2216.18     2066.57     92.55 o 
  -3  -9   3     6435.46     6537.70    323.16 o 
  -2  -9   3     4164.47     4144.77    520.48 o 
  -1  -9   3     1389.23     1453.09    151.56 o 
   0  -9   3      866.92      863.52     44.46 o 
   1  -9   3     5765.62     6241.42    373.09 o 
   2  -9   3     7371.00     8505.88    455.49 o 
   3  -9   3     2431.28     2790.13    251.19 o 
   4  -9   3       75.78       52.15     24.47 o 
   5  -9   3     1129.81     1172.25    246.77 o 
  -8  -8   3      564.82      603.87    108.98 o 
  -7  -8   3     3840.70     4336.76    292.72 o 
  -6  -8   3     5241.67     5190.14    188.82 o 
  -5  -8   3      977.71      982.87     80.82 o 
  -4  -8   3      492.42      463.01     40.52 o 
  -3  -8   3     3983.52     4047.16    160.28 o 
  -2  -8   3     9603.29     9580.87    399.00 o 
  -1  -8   3     7031.46     6893.33    392.74 o 
   0  -8   3      970.97      887.53     64.85 o 
   1  -8   3     2610.04     2325.44    346.35 o 
   2  -8   3     4834.98     5085.00    317.98 o 
   3  -8   3     6243.11     6892.54    390.83 o 
   4  -8   3     1189.27     1458.78    174.17 o 
   5  -8   3       49.83       37.08     22.73 o 
   6  -8   3     2084.29     1911.66    152.81 o 
  -9  -7   3     2861.03     3278.12    286.73 o 
  -8  -7   3      100.22       78.15     48.64 o 
  -7  -7   3     2652.27     2540.95    216.49 o 
  -6  -7   3     5314.86     5333.24    203.89 o 
  -5  -7   3     6923.17     6831.73    217.35 o 
  -4  -7   3     1473.41     1469.11     86.17 o 
  -3  -7   3      442.71      507.70     50.27 o 
  -2  -7   3     5140.99     5202.44    255.86 o 
  -1  -7   3    11383.89    10342.51    342.35 o 
   0  -7   3     5725.73     5629.27    166.82 o 
   1  -7   3      315.02      315.42     35.85 o 
   2  -7   3     5205.11     5203.08    256.99 o 
   3  -7   3     6329.36     6559.49    271.31 o 
   4  -7   3     4880.47     5034.03    204.98 o 
   5  -7   3     1110.06     1032.15     96.90 o 
   6  -7   3      364.73      375.47     61.22 o 
   7  -7   3     2074.36     2076.88    152.11 o 
  -9  -6   3     4464.76     4976.65    359.29 o 
  -8  -6   3     1078.45     1083.73    149.46 o 
  -7  -6   3       15.60       54.61     35.67 o 
  -6  -6   3     2722.18     2659.63    144.54 o 
  -5  -6   3     8826.45     8791.79    245.11 o 
  -4  -6   3     8520.79     8412.96    199.18 o 
  -3  -6   3     1437.47     1482.01    101.93 o 
  -2  -6   3      860.21      901.06     50.02 o 
  -1  -6   3     7906.90     8048.10    227.69 o 
   0  -6   3     9688.77     9288.83    632.10 o 
   1  -6   3     3021.97     2949.42    270.18 o 
   2  -6   3      116.11      113.48     40.22 o 
   3  -6   3     4253.46     4307.42    125.81 o 
   4  -6   3     4542.70     4519.08    123.95 o 
   5  -6   3     3881.47     3863.90    134.50 o 
   6  -6   3       48.91       53.72     15.66 o 
   7  -6   3      778.55      765.13     86.00 o 
  -9  -5   3     2846.35     3173.97    282.08 o 
  -8  -5   3     4680.25     4555.67    320.93 o 
  -7  -5   3      321.96      372.60     80.54 o 
  -6  -5   3      480.24      455.87     30.64 o 
  -5  -5   3     6054.95     6185.03    249.56 o 
  -4  -5   3    13811.27    13680.95    274.53 o 
  -3  -5   3     7664.41     7917.40    221.36 o 
  -2  -5   3     1474.67     1587.24     65.45 o 
  -1  -5   3     5225.94     5304.74    219.06 o 
   0  -5   3    13444.44    12581.40    387.50 o 
   1  -5   3     5662.79     5437.57    297.52 o 
   2  -5   3      289.36      262.73     52.20 o 
   3  -5   3      667.63      681.58     43.21 o 
   4  -5   3     3704.62     3785.94    148.42 o 
   5  -5   3     7343.14     7133.25    169.45 o 
   6  -5   3     2804.02     2693.78    114.04 o 
   7  -5   3      119.84      105.55     23.96 o 
   8  -5   3     2154.43     2246.03    230.59 o 
  -9  -4   3     1895.26     2359.39    240.37 o 
  -8  -4   3     4703.20     5157.92    344.31 o 
  -7  -4   3     1107.29     1488.79    163.59 o 
  -6  -4   3      838.64      926.36    114.69 o 
  -5  -4   3     1719.00     1659.51     80.41 o 
  -4  -4   3    12721.49    12671.17    226.43 o 
  -3  -4   3     4546.69     4245.15    139.67 o 
  -2  -4   3     6866.71     7122.66    161.27 o 
  -1  -4   3     1263.93     1392.32     81.29 o 
   0  -4   3    11691.39    10690.45    344.52 o 
   1  -4   3    20266.63    21623.97    655.36 o 
   2  -4   3     4348.08     4071.86    418.22 o 
   3  -4   3     1412.20     1429.09     83.05 o 
   4  -4   3      483.47      481.85     42.70 o 
   5  -4   3     7410.86     7297.39    167.18 o 
   6  -4   3     7933.65     8166.97    215.11 o 
   7  -4   3     1689.42     1783.07     93.85 o 
   8  -4   3      242.61      225.13     35.80 o 
  -9  -3   3      179.10      241.57     75.62 o 
  -8  -3   3     4378.03     4108.06    304.14 o 
  -7  -3   3     6981.40     7667.60    405.28 o 
  -6  -3   3     4547.50     5195.14    297.93 o 
  -5  -3   3     1734.24     1803.78     82.77 o 
  -4  -3   3     1568.34     1490.52     67.54 o 
  -3  -3   3    12578.95    12689.06    238.33 o 
  -2  -3   3     5434.18     5425.20    110.50 o 
  -1  -3   3      392.89      368.65     27.09 o 
   0  -3   3     4613.22     4674.81    188.50 o 
   1  -3   3    25379.82    26344.74    738.48 o 
   2  -3   3    28974.52    28424.13   1046.37 o 
   3  -3   3    15807.85    15802.36    296.74 o 
   4  -3   3        7.22       26.32     21.32 o 
   5  -3   3     1575.09     1592.35     84.31 o 
   6  -3   3     5385.57     5343.98    174.55 o 
   7  -3   3     4332.06     4317.20    148.80 o 
   8  -3   3      226.38      246.18     34.66 o 
   9  -3   3      298.97      277.70     67.80 o 
  -9  -2   3       63.08       76.03     42.93 o 
  -8  -2   3     1381.09     1290.60    163.00 o 
  -7  -2   3     7042.78     7587.13    403.71 o 
  -6  -2   3     9493.65     9366.99    431.22 o 
  -5  -2   3     6243.82     6364.97    172.95 o 
  -4  -2   3      372.28      439.03     25.71 o 
  -3  -2   3     7411.45     7488.17    153.91 o 
  -2  -2   3    19664.19    19754.73    293.20 o 
  -1  -2   3     5098.41     5138.41    117.09 o 
   0  -2   3      213.42      262.94     25.96 o 
   1  -2   3      154.66      215.63     20.76 o 
   2  -2   3    21301.64    20846.37    686.11 o 
   3  -2   3     4961.58     4792.93    116.65 o 
   4  -2   3     7752.09     7817.04    152.59 o 
   5  -2   3      363.52      308.69     62.39 o 
   6  -2   3     1371.99     1273.95     72.50 o 
   7  -2   3     9330.87     9142.94    295.97 o 
   8  -2   3     2742.88     2586.06    209.95 o 
   9  -2   3        8.61       36.83     30.17 o 
  -9  -1   3     1813.28     2184.08    232.08 o 
  -8  -1   3        4.00        9.07     25.23 o 
  -7  -1   3     1370.98     1409.97    158.11 o 
  -6  -1   3     7653.31     7831.26    384.77 o 
  -5  -1   3    11143.11    11258.68    275.47 o 
  -4  -1   3     3623.83     3623.79     84.25 o 
  -3  -1   3      345.05      366.32     23.79 o 
  -2  -1   3    14033.50    13629.87    240.42 o 
  -1  -1   3     6425.78     6325.76    115.17 o 
   0  -1   3     3992.35     4076.81    204.89 o 
   1  -1   3     9136.56    10104.98    329.11 o 
   2  -1   3     1200.19     1147.63     31.63 o 
   3  -1   3    26931.29    26796.26    485.29 o 
   4  -1   3    10529.37    10545.04    209.81 o 
   5  -1   3      101.69      100.34     14.05 o 
   6  -1   3     1090.03     1120.07     61.17 o 
   7  -1   3     4701.21     4717.67    146.01 o 
   8  -1   3     5005.34     2549.61   1550.13 o 
   9  -1   3      895.00      944.96    135.56 o 
  10  -1   3        2.74       -3.16     22.06 o 
  -9   0   3     3982.00     3928.51    319.72 o 
  -8   0   3     1644.41     1714.82    189.13 o 
  -7   0   3      265.77      266.03     65.29 o 
  -6   0   3     1445.06     1465.36     78.54 o 
  -5   0   3     8575.62     8568.14    204.69 o 
  -4   0   3     6511.23     6592.65    142.91 o 
  -3   0   3     1456.49     1453.14     48.65 o 
  -2   0   3     6669.50     6743.86    113.26 o 
  -1   0   3    14377.91    14102.25    193.47 o 
   0   0   3    14026.82    13366.62    398.03 o 
   1   0   3     4908.29     5015.81    186.29 o 
   2   0   3     4265.19     4569.11    290.39 o 
   3   0   3     6387.03     6441.44    131.10 o 
   4   0   3    16768.41    16586.39    355.10 o 
   5   0   3     8309.43     8341.51    184.44 o 
   6   0   3      934.29      958.91     52.89 o 
   7   0   3     2045.38     2038.11     84.10 o 
   8   0   3     5043.28     4791.98    165.45 o 
   9   0   3     3259.89     2991.36    245.21 o 
  10   0   3      598.14      572.51    113.45 o 
  -8   1   3     3691.75     4046.62    299.46 o 
  -7   1   3     2377.92     2192.90    150.61 o 
  -6   1   3      578.66      606.58     47.08 o 
  -5   1   3     6733.22     6840.46    180.49 o 
  -4   1   3     6670.07     6689.80    135.28 o 
  -3   1   3     4698.19     4791.10    111.37 o 
  -2   1   3       10.30       16.76      4.77 o 
  -1   1   3    11148.68    11139.22    162.03 o 
   0   1   3    16107.27    15341.37    315.83 o 
   1   1   3    26534.93    25102.89    471.88 o 
   2   1   3     5875.64     5846.08    146.37 o 
   3   1   3     5362.71     5726.30    226.15 o 
   4   1   3    12354.95    12491.76    335.89 o 
   5   1   3    16087.78    16484.10    473.48 o 
   6   1   3     4092.36     4046.74    115.78 o 
   7   1   3       33.52       50.90     14.90 o 
   8   1   3     1812.68     1698.36     75.87 o 
   9   1   3     5247.39     5345.66    339.83 o 
  10   1   3     3454.93     3557.99    292.53 o 
  -8   2   3     5429.36     5337.58    348.64 o 
  -7   2   3     2116.83     2152.48    208.42 o 
  -6   2   3     1441.22     1419.62     79.10 o 
  -5   2   3     6939.52     6761.75    159.78 o 
  -4   2   3     6421.69     6344.90    145.30 o 
  -3   2   3    12175.83    11855.28    212.54 o 
  -2   2   3     7085.90     7445.92    144.54 o 
  -1   2   3       48.81       44.77      7.50 o 
   0   2   3     5896.51     5807.10    149.78 o 
   1   2   3    13870.26    13616.56    327.26 o 
   2   2   3    20538.77    20029.85    461.97 o 
   3   2   3      496.58      450.30     30.32 o 
   4   2   3     5462.97     5613.38    246.76 o 
   5   2   3     6191.77     6188.92    119.90 o 
   6   2   3     9568.32     9604.14    203.48 o 
   7   2   3     3241.06     3391.17     98.49 o 
   8   2   3       73.41       55.86     33.43 o 
   9   2   3     3414.72     3424.11    264.54 o 
  10   2   3     4312.88     4430.87    329.45 o 
  -8   3   3     1914.05     1911.79    200.25 o 
  -7   3   3     5583.12     5501.36    258.20 o 
  -6   3   3     4246.08     4386.33    210.59 o 
  -5   3   3       40.27       53.35     15.03 o 
  -4   3   3     1616.02     1528.75     63.99 o 
  -3   3   3     9076.84     8875.51    161.65 o 
  -2   3   3     9911.33     9678.81    177.81 o 
  -1   3   3    10402.20    10953.44    226.51 o 
   0   3   3     1831.50     1859.99     64.87 o 
   1   3   3    10079.00     9826.82    198.14 o 
   2   3   3    21589.01    21264.04    354.75 o 
   3   3   3    13442.02    13630.00    289.97 o 
   4   3   3      224.48      287.81     24.29 o 
   5   3   3     3836.54     4017.15     97.98 o 
   6   3   3     6707.89     6928.61    130.34 o 
   7   3   3     3210.06     3469.70    163.69 o 
   8   3   3       43.72       37.75     27.29 o 
   9   3   3      878.46      900.25    131.07 o 
  10   3   3     2937.61     3043.42    268.62 o 
  -7   4   3     3323.97     3262.54    192.91 o 
  -6   4   3     4623.54     4509.65    215.47 o 
  -5   4   3     3058.95     2897.54    100.13 o 
  -4   4   3        3.56        8.83      7.31 o 
  -3   4   3     4672.32     4580.81    150.81 o 
  -2   4   3    13894.69    13780.68    234.84 o 
  -1   4   3     2637.72     2510.68     84.37 o 
   0   4   3     1094.42     1091.21     50.52 o 
   1   4   3     3117.48     2988.93    114.02 o 
   2   4   3    24707.04    24901.44    519.17 o 
   3   4   3     7560.78     7078.37    179.61 o 
   4   4   3     2420.39     2480.23     86.13 o 
   5   4   3       17.97       59.06     37.28 o 
   6   4   3     2249.54     2239.64     89.52 o 
   7   4   3     8135.99     8781.24    287.42 o 
   8   4   3     2572.75     2756.95    222.18 o 
   9   4   3      265.15      246.35     69.43 o 
  10   4   3     1108.01      960.20    144.79 o 
  -6   5   3     3135.92     3028.37    174.44 o 
  -5   5   3     1790.80     1785.98    120.87 o 
  -4   5   3      979.81      955.65     81.44 o 
  -3   5   3      186.14      162.84     18.93 o 
  -2   5   3     7643.88     7660.58    166.94 o 
  -1   5   3     9688.49     9739.79    210.84 o 
   0   5   3     6184.46     6299.37    151.29 o 
   1   5   3        6.43        7.95     13.63 o 
   2   5   3     8332.02     8807.48    241.39 o 
   3   5   3    11001.71    10351.63    353.03 o 
   4   5   3    14807.41    15320.82    346.84 o 
   5   5   3     1009.36      948.11     58.21 o 
   6   5   3      117.92      101.10     18.69 o 
   7   5   3    16594.75    16849.85    478.10 o 
   8   5   3     4355.30     4320.85    284.64 o 
   9   5   3     2707.78     2704.70    235.46 o 
  10   5   3       80.35       75.45     40.04 o 
  -6   6   3     3068.03     3276.73    318.42 o 
  -5   6   3     3933.76     3707.03    283.26 o 
  -4   6   3     5313.61     5140.30    204.30 o 
  -3   6   3     1479.55     1451.88     85.01 o 
  -2   6   3     1856.33     1692.64     90.10 o 
  -1   6   3     8960.28     8996.57    182.06 o 
   0   6   3     8502.12     8740.71    248.93 o 
   1   6   3     2674.45     2627.19    123.72 o 
   2   6   3     1447.03     1623.21     91.53 o 
   3   6   3    11131.77    11575.32    304.47 o 
   4   6   3    14242.13    14180.92    331.98 o 
   5   6   3     6717.93     7004.54    202.70 o 
   6   6   3      472.27      495.13     43.88 o 
   7   6   3       68.51       95.06     27.90 o 
   8   6   3     7398.86     7360.85    387.05 o 
   9   6   3     3832.75     3836.49    285.18 o 
  10   6   3     1149.89     1117.59    158.07 o 
  -5   7   3     5184.74     5109.64    402.44 o 
  -4   7   3     5586.24     5498.06    395.03 o 
  -3   7   3     5686.15     5845.59    390.75 o 
  -2   7   3      240.65      235.87     29.21 o 
  -1   7   3     1539.14     1544.72    141.41 o 
   0   7   3     6345.14     6365.43    177.10 o 
   1   7   3     8781.33     9040.61    351.28 o 
   2   7   3     1146.32     1154.36     82.53 o 
   3   7   3      474.80      433.27     35.11 o 
   4   7   3     9218.33     9400.92    249.97 o 
   5   7   3     8639.01     8528.09    238.76 o 
   6   7   3     3021.16     2944.07    123.27 o 
   7   7   3      242.29      241.92     31.63 o 
   8   7   3     1051.46     1151.81    140.21 o 
   9   7   3     5201.50     5058.72    334.49 o 
  10   7   3     2995.48     2910.96    267.23 o 
  -5   8   3      585.39      526.38    135.28 o 
  -4   8   3     3646.89     3710.39    332.88 o 
  -3   8   3     7755.42     7740.87    481.29 o 
  -2   8   3     4257.13     4062.22    318.84 o 
  -1   8   3      344.79      385.62     89.29 o 
   0   8   3     2774.29     2883.29    243.46 o 
   1   8   3     5275.46     5142.99    162.36 o 
   2   8   3     4853.15     4714.99    154.27 o 
   3   8   3      719.49      812.05     50.35 o 
   4   8   3     2072.28     2060.60     87.61 o 
   5   8   3     6695.02     6550.50    205.96 o 
   6   8   3     4657.32     4530.74    167.06 o 
   7   8   3     1990.91     2032.37    105.57 o 
   8   8   3       51.33        0.70     23.91 o 
   9   8   3     3065.99     3119.92    256.50 o 
  10   8   3     3764.64     4019.72    317.01 o 
  -4   9   3      588.08      551.55    127.58 o 
  -3   9   3     4649.45     5020.67    391.89 o 
  -2   9   3     3268.90     3778.36    321.78 o 
  -1   9   3      623.18      595.55    118.73 o 
   0   9   3      442.31      464.89    100.29 o 
   1   9   3     4388.22     4878.84    335.81 o 
   2   9   3     8767.06     8158.29    223.99 o 
   3   9   3     4778.74     4530.83    163.29 o 
   4   9   3       33.78       38.14     11.25 o 
   5   9   3     3226.84     2969.91    130.36 o 
   6   9   3     6611.07     6326.52    211.46 o 
   7   9   3     4260.75     4265.11    169.66 o 
   8   9   3      823.41      860.23    119.50 o 
   9   9   3      896.95      923.30    136.58 o 
  10   9   3     3012.61     3343.04    286.21 o 
  -3  10   3      661.84      814.82    159.60 o 
  -2  10   3     5540.88     5283.83    404.93 o 
  -1  10   3     2638.29     2592.63    265.07 o 
   0  10   3       34.08       44.30     34.98 o 
   1  10   3     4745.06     4953.96    357.34 o 
   2  10   3     5095.69     5028.98    148.01 o 
   3  10   3     6216.23     5789.27    217.57 o 
   4  10   3     3135.24     3044.08    139.37 o 
   5  10   3        8.57       16.64     11.59 o 
   6  10   3     3056.61     2803.14    190.77 o 
   7  10   3     4915.77     4477.41    272.28 o 
   8  10   3     2687.13     2566.90    215.20 o 
   9  10   3      219.30      263.70     71.07 o 
  10  10   3     1451.12     1571.08    193.81 o 
  -2  11   3     2385.16     2550.09    287.48 o 
  -1  11   3     2259.43     2695.31    285.12 o 
   0  11   3     6709.13     6819.46    458.94 o 
   1  11   3      148.92      168.66     69.83 o 
   2  11   3      606.50      739.59    135.28 o 
   3  11   3     6594.79     6418.24    199.93 o 
   4  11   3     3798.07     3828.56    160.26 o 
   5  11   3     1876.50     1764.84    125.61 o 
   6  11   3      531.19      548.38     66.83 o 
   7  11   3     3690.01     3677.83    243.85 o 
   8  11   3     4072.20     4089.12    279.43 o 
   9  11   3     1691.03     1840.54    197.52 o 
   0  12   3     5691.60     6310.12    459.44 o 
   1  12   3     1684.74     1775.69    230.12 o 
   2  12   3       80.13      110.25     54.67 o 
   3  12   3     1678.35     1775.19    222.46 o 
   4  12   3     4523.46     4233.03    353.17 o 
   5  12   3     2493.25     2429.85    136.17 o 
   6  12   3      100.61       69.07     24.77 o 
   7  12   3      613.41      576.24     73.32 o 
   8  12   3     2351.88     2348.69    205.89 o 
   1  13   3     1572.53     1721.83    237.09 o 
   2  13   3      667.95      856.13    163.52 o 
   3  13   3      187.54       83.54     51.86 o 
   4  13   3     4098.21     4000.29    359.44 o 
   5  13   3     4046.33     3571.60    336.39 o 
   6  13   3     1636.35     1674.20    229.87 o 
  -5 -13   4     2991.14     2911.03    254.26 o 
  -4 -13   4     3966.48     3888.85    412.21 o 
  -3 -13   4      536.76      532.61     87.05 o 
  -2 -13   4      147.48      136.92     46.98 o 
  -1 -13   4      845.68     1009.95    115.28 o 
   0 -13   4     3235.74     3432.89    324.61 o 
  -6 -12   4        9.33       82.11     45.42 o 
  -5 -12   4     1038.16      908.13    116.03 o 
  -4 -12   4     7811.81     7460.66    420.00 o 
  -3 -12   4     2415.63     2540.07    173.41 o 
  -2 -12   4     2409.66     2319.56    203.16 o 
  -1 -12   4      358.48      292.10     59.37 o 
   0 -12   4     1773.23     1804.43    149.83 o 
   1 -12   4     3263.65     3414.72    211.82 o 
   2 -12   4     1503.34     1557.46    212.57 o 
  -7 -11   4     4039.58     3917.29    287.89 o 
  -6 -11   4     1333.71     1190.53    143.99 o 
  -5 -11   4       60.02       48.69     17.18 o 
  -4 -11   4     1017.09     1085.03     92.02 o 
  -3 -11   4     4064.60     3940.26    282.10 o 
  -2 -11   4     2527.63     2573.48    213.08 o 
  -1 -11   4     1314.81     1248.10    176.70 o 
   0 -11   4      894.69      933.93    100.64 o 
   1 -11   4     2789.12     2601.74    265.16 o 
   2 -11   4     4858.44     4826.15    300.99 o 
   3 -11   4     1572.52     1558.04    140.24 o 
  -8 -10   4      896.51      837.12    136.76 o 
  -7 -10   4     4599.89     4323.44    303.12 o 
  -6 -10   4     4206.62     3955.87    181.28 o 
  -5 -10   4     1673.90     1623.44    111.74 o 
  -4 -10   4      108.84      118.69     31.22 o 
  -3 -10   4     1431.98     1501.80     79.42 o 
  -2 -10   4     7931.78     8453.10    313.04 o 
  -1 -10   4     4553.75     4825.88    227.04 o 
   0 -10   4      228.28      196.78     44.54 o 
   1 -10   4     1349.93     1346.12    166.13 o 
   2 -10   4     3927.35     4131.09    313.52 o 
   3 -10   4     4015.99     3992.23    249.49 o 
   4 -10   4      321.75      360.48     91.78 o 
  -8  -9   4       34.15       33.79     48.51 o 
  -7  -9   4     2076.54     2136.65    204.68 o 
  -6  -9   4     4948.59     4716.48    191.66 o 
  -5  -9   4     3744.95     3906.71    173.34 o 
  -4  -9   4      272.49      301.73     45.25 o 
  -3  -9   4     1128.86     1156.40     67.99 o 
  -2  -9   4     3074.21     2925.10    220.33 o 
  -1  -9   4     8084.09     7789.22    404.94 o 
   0  -9   4     3296.75     3259.13    169.59 o 
   1  -9   4        6.14       18.68     15.85 o 
   2  -9   4     1868.88     1920.47    173.17 o 
   3  -9   4     4800.66     4788.22    314.67 o 
   4  -9   4     2055.32     2375.55    169.74 o 
   5  -9   4      359.52      344.04     62.16 o 
  -8  -8   4      713.02      716.43    123.56 o 
  -7  -8   4       97.44      180.04     56.17 o 
  -6  -8   4     1849.41     1756.18    103.25 o 
  -5  -8   4     5457.71     5409.03    201.76 o 
  -4  -8   4     3447.04     3502.22    156.14 o 
  -3  -8   4      384.58      449.11     40.78 o 
  -2  -8   4     2945.88     2966.74    148.93 o 
  -1  -8   4     7911.79     7561.59    461.36 o 
   0  -8   4     8088.55     7891.89    549.16 o 
   1  -8   4      809.42      794.21     69.50 o 
   2  -8   4      428.30      432.55     41.64 o 
   3  -8   4     2664.00     2673.30    105.75 o 
   4  -8   4     7053.93     7056.46    280.21 o 
   5  -8   4     3282.19     3159.78    183.19 o 
   6  -8   4       47.66       36.44     20.82 o 
  -8  -7   4     2422.27     2542.25    241.33 o 
  -7  -7   4     1056.70     1207.25    150.64 o 
  -6  -7   4      214.32      214.18     33.14 o 
  -5  -7   4     5010.47     4873.45    180.30 o 
  -4  -7   4     6606.71     6590.02    220.24 o 
  -3  -7   4     3582.64     3584.96    170.98 o 
  -2  -7   4       15.13       38.05     14.19 o 
  -1  -7   4     4805.87     4639.48    335.05 o 
   0  -7   4     7930.31     7768.49    470.63 o 
   1  -7   4     4923.50     4766.88    351.76 o 
   2  -7   4      977.77      973.91     68.95 o 
   3  -7   4     1371.72     1347.21     66.53 o 
   4  -7   4     5006.34     4925.91    149.18 o 
   5  -7   4     6765.94     6622.60    188.67 o 
   6  -7   4     1518.40     1443.17    119.51 o 
   7  -7   4       24.26       33.37     25.82 o 
  -8  -6   4     4509.72     4649.50    332.32 o 
  -7  -6   4     1939.65     2436.80    218.76 o 
  -6  -6   4     1768.72     1614.92     83.55 o 
  -5  -6   4     3557.53     3520.80    140.70 o 
  -4  -6   4     8957.31     8897.39    258.90 o 
  -3  -6   4    10806.32    10385.12    404.62 o 
  -2  -6   4     6511.91     4449.39   1960.50 o 
  -1  -6   4      156.10      165.36     27.06 o 
   0  -6   4     6934.35     6781.85    255.16 o 
   1  -6   4     7108.07     6889.27    550.35 o 
   2  -6   4     2078.33     2025.12    101.46 o 
   3  -6   4       14.87       33.15     11.52 o 
   4  -6   4     1486.44     1491.96     66.43 o 
   5  -6   4     6319.45     6346.40    182.01 o 
   6  -6   4     4452.97     4370.87    153.41 o 
   7  -6   4      834.30      772.17     87.01 o 
  -8  -5   4     2860.57     3036.25    264.05 o 
  -7  -5   4     3864.92     4221.49    294.58 o 
  -6  -5   4     1740.43     1797.87     80.45 o 
  -5  -5   4        6.10        7.38      6.56 o 
  -4  -5   4     6401.48     6110.45    162.62 o 
  -3  -5   4    14944.46    15137.54    367.83 o 
  -2  -5   4     8516.45     1622.63   3632.00 o 
  -1  -5   4     1570.95     1623.33     69.52 o 
   0  -5   4       51.58       78.52     17.91 o 
   1  -5   4     5017.60     4987.88    208.85 o 
   2  -5   4    10724.82    10939.23    314.77 o 
   3  -5   4     2408.86     2293.43    105.20 o 
   4  -5   4      102.41      115.31     22.32 o 
   5  -5   4     3658.59     3621.41    154.87 o 
   6  -5   4     6418.62     6375.96    188.17 o 
   7  -5   4     3093.45     2965.74    127.39 o 
   8  -5   4      181.02      179.88     57.50 o 
  -8  -4   4      307.30      314.07     85.10 o 
  -7  -4   4     3241.30     3405.26    259.33 o 
  -6  -4   4     5154.70     5195.36    151.41 o 
  -5  -4   4     3050.42     2976.43    128.36 o 
  -4  -4   4      573.34      508.02     35.17 o 
  -3  -4   4    10222.69    10233.53    305.21 o 
  -2  -4   4     7195.85     2289.15   2804.77 o 
  -1  -4   4    13982.19    14271.47    529.04 o 
   0  -4   4       32.99       31.58     10.57 o 
   1  -4   4      782.95      740.47     58.13 o 
   2  -4   4    39980.77    41645.02   1156.25 o 
   3  -4   4     2557.56     2391.32    128.53 o 
   4  -4   4     2645.44     2751.07    107.94 o 
   5  -4   4       19.33       18.49     13.03 o 
   6  -4   4     3575.09     3444.31    111.46 o 
   7  -4   4     4883.60     4815.23    163.37 o 
   8  -4   4     1607.89     1472.57    108.92 o 
  -8  -3   4      179.05      220.83     69.09 o 
  -7  -3   4     2316.19     2407.73    216.12 o 
  -6  -3   4     5360.26     5772.11    328.15 o 
  -5  -3   4     6473.75     6474.13    144.84 o 
  -4  -3   4      839.40      877.45     38.11 o 
  -3  -3   4     5495.93     5793.32    139.41 o 
  -2  -3   4    13532.54    10870.93   2379.24 o 
  -1  -3   4    10776.30    11033.11    240.37 o 
   0  -3   4     3758.04     3655.07    156.29 o 
   1  -3   4      689.78      807.51     64.25 o 
   2  -3   4     4100.72     4223.99    174.35 o 
   3  -3   4    11612.31    11123.06    609.16 o 
   4  -3   4     7361.77     7063.05    225.51 o 
   5  -3   4      297.16      275.59     29.72 o 
   6  -3   4     1114.55     1045.27     55.57 o 
   7  -3   4     5829.60     5831.91    177.45 o 
   8  -3   4     3916.29     3955.62    177.66 o 
   9  -3   4     2054.47     1845.59    187.50 o 
  -8  -2   4     1079.29     1260.91    168.17 o 
  -7  -2   4       57.71       81.18     41.90 o 
  -6  -2   4     3325.87     3471.29    120.91 o 
  -5  -2   4     8530.10     8767.70    182.23 o 
  -4  -2   4     7647.85     7664.92    138.85 o 
  -3  -2   4       62.84       82.49     15.69 o 
  -2  -2   4     2202.94     2350.72     68.63 o 
  -1  -2   4    14114.75    14523.37    233.40 o 
   0  -2   4    15875.30    15835.73   1159.77 o 
   1  -2   4     4199.93     4413.31    201.78 o 
   2  -2   4      794.02      814.96     41.91 o 
   3  -2   4     5812.75     5648.80    124.52 o 
   4  -2   4    10311.64     7662.64   2763.97 o 
   5  -2   4     7941.51     7976.03    255.18 o 
   6  -2   4      254.30      296.75     32.81 o 
   7  -2   4     2572.07     2495.64    183.12 o 
   8  -2   4     4870.36     4797.48    219.94 o 
   9  -2   4     3918.64     3955.01    283.81 o 
  -8  -1   4     4639.54     5012.32    349.77 o 
  -7  -1   4      742.66      736.82    115.81 o 
  -6  -1   4     1844.38     1886.36     90.46 o 
  -5  -1   4     7181.15     7492.45    216.24 o 
  -4  -1   4     9750.73    10060.56    195.41 o 
  -3  -1   4     6091.15     6079.40    140.40 o 
  -2  -1   4      135.48      172.70     15.26 o 
  -1  -1   4     4138.82     4032.46     91.78 o 
   0  -1   4    18428.38    18226.04    482.35 o 
   1  -1   4    11874.10    11998.75    507.69 o 
   2  -1   4      532.01      596.93     61.19 o 
   3  -1   4     1506.05     1469.03     41.72 o 
   4  -1   4    12677.20    12503.10    548.82 o 
   5  -1   4    11905.65    11731.05    291.14 o 
   6  -1   4     3272.66     1254.78   1319.57 o 
   7  -1   4      141.38      118.03     29.12 o 
   8  -1   4     1087.30     1171.30    138.92 o 
   9  -1   4     4119.93     3695.66    273.94 o 
  10  -1   4     1697.56     1707.27    197.15 o 
  -8   0   4     4849.31     5140.21    355.28 o 
  -7   0   4     2369.47     2421.98    217.48 o 
  -6   0   4       42.46       85.66     20.47 o 
  -5   0   4     1421.49     1439.35     73.52 o 
  -4   0   4     8620.14     8691.41    166.42 o 
  -3   0   4    15109.04    14943.24    224.16 o 
  -2   0   4     4435.96     4517.12     86.09 o 
  -1   0   4     1451.75     1518.81     45.75 o 
   0   0   4     5678.31     5719.06    125.16 o 
   1   0   4    24844.08    24534.07    383.13 o 
   2   0   4     4959.88     5217.66    211.87 o 
   3   0   4      295.93      296.94     25.65 o 
   4   0   4     4137.06     4167.19    105.04 o 
   5   0   4    12484.38    12111.40    309.50 o 
   6   0   4     8492.56     8333.63    210.11 o 
   7   0   4     2500.20     2465.57     97.10 o 
   8   0   4      316.74      333.87     41.18 o 
   9   0   4     1490.78     1465.67    168.76 o 
  10   0   4     2697.44     2482.11    238.12 o 
  -8   1   4     2413.19     2723.06    249.66 o 
  -7   1   4     5092.27     5355.11    337.06 o 
  -6   1   4     3021.90     3161.66    177.66 o 
  -5   1   4     1316.80     1367.14     73.66 o 
  -4   1   4     4079.06     4159.96    114.53 o 
  -3   1   4    11079.35    11204.50    210.24 o 
  -2   1   4     6922.32     6837.57    124.53 o 
  -1   1   4     3728.57     3757.87     74.38 o 
   0   1   4       49.51       67.67      9.95 o 
   1   1   4    15912.80    15911.31    271.64 o 
   2   1   4    14705.30    14723.37    390.58 o 
   3   1   4     2200.25     2083.97     81.80 o 
   4   1   4       50.98       72.25     11.07 o 
   5   1   4     7967.76     8017.51    252.85 o 
   6   1   4    11147.71    10963.61    233.74 o 
   7   1   4     5734.37     5714.46    155.40 o 
   8   1   4     1721.43     1681.92     98.36 o 
   9   1   4      484.93      582.06    104.75 o 
  10   1   4     2125.57     2142.98    220.69 o 
  -8   2   4     1918.81     1919.07    203.88 o 
  -7   2   4     3606.62     3708.77    211.08 o 
  -6   2   4     1943.26     2052.01    142.73 o 
  -5   2   4     8489.50     8514.00    223.65 o 
  -4   2   4      893.10      929.81     50.84 o 
  -3   2   4     3220.78     3177.91     86.83 o 
  -2   2   4    16658.00    17132.89    281.96 o 
  -1   2   4     3439.82     3283.14     70.53 o 
   0   2   4     3460.15     3683.43     94.95 o 
   1   2   4     6837.96     6644.33    145.37 o 
   2   2   4    23588.29    22840.54    865.96 o 
   3   2   4     9390.40     9286.29    222.27 o 
   4   2   4     3965.89     4156.05    125.34 o 
   5   2   4     1525.69     1550.88     58.44 o 
   6   2   4     8391.61     8574.74    162.25 o 
   7   2   4     6376.62     6295.64    161.22 o 
   8   2   4     2475.13     2550.96    101.73 o 
   9   2   4       80.40       61.89     31.72 o 
  10   2   4     1121.01     1090.20    155.86 o 
  -7   3   4     2580.38     2634.18    176.56 o 
  -6   3   4     4553.03     4901.89    252.14 o 
  -5   3   4     8022.74     7696.44    215.42 o 
  -4   3   4     1024.47     1063.53     83.18 o 
  -3   3   4     2028.68     2056.49     74.89 o 
  -2   3   4     9553.92     9587.06    185.64 o 
  -1   3   4     8173.67     8069.76    185.56 o 
   0   3   4    10853.17    11002.11    197.72 o 
   1   3   4       11.31        4.91      4.19 o 
   2   3   4    10671.48    10796.26    210.45 o 
   3   3   4     7140.44     6977.03    181.50 o 
   4   3   4     8427.09     8590.89    211.14 o 
   5   3   4      601.81      582.56     39.24 o 
   6   3   4     1693.92     1696.31     63.67 o 
   7   3   4     6366.94     6515.17    133.64 o 
   8   3   4     5126.13     5129.19    151.72 o 
   9   3   4     2125.57     2258.78    212.67 o 
  10   3   4       24.79        2.48     40.99 o 
  -7   4   4      173.54      175.58     46.19 o 
  -6   4   4     1504.51     1499.15    122.47 o 
  -5   4   4     3449.69     3480.28    180.09 o 
  -4   4   4     2784.76     2650.36     93.48 o 
  -3   4   4      114.68      107.59     16.66 o 
  -2   4   4     4492.44     4344.37    103.72 o 
  -1   4   4    16102.01    16331.81    317.50 o 
   0   4   4    15659.00     4482.29   5537.03 o 
   1   4   4     8854.63     9092.64    205.48 o 
   2   4   4       15.80       25.34      8.09 o 
   3   4   4    12381.92    12627.12    244.12 o 
   4   4   4     4056.27     3715.69    120.82 o 
   5   4   4     7241.42     7395.83    190.61 o 
   6   4   4      140.16      155.02     18.26 o 
   7   4   4     1279.91     1288.17     48.96 o 
   8   4   4    13338.51    12707.54    550.27 o 
   9   4   4     4259.83     4185.75    298.04 o 
  10   4   4      259.98      379.44     93.39 o 
  -6   5   4      152.15      235.22     50.20 o 
  -5   5   4     2639.45     2680.08    157.89 o 
  -4   5   4     5391.83     5190.43    163.28 o 
  -3   5   4     2141.13     2018.06     88.27 o 
  -2   5   4       26.38       33.74     13.17 o 
  -1   5   4     6731.55     6699.20    155.02 o 
   0   5   4    15341.87    15757.65    309.03 o 
   1   5   4     9861.30     9949.12    276.48 o 
   2   5   4     2452.00     2577.65    204.11 o 
   3   5   4     3267.50     3394.59    132.06 o 
   4   5   4    12039.04    12372.12    412.47 o 
   5   5   4     8759.41     9036.25    244.37 o 
   6   5   4     2585.94     2489.74    109.61 o 
   7   5   4      780.35      753.36     55.72 o 
   8   5   4     4572.31     4516.09    144.64 o 
   9   5   4     2360.63     2460.55    223.43 o 
  10   5   4     3191.32     2991.17    265.63 o 
  -5   6   4      642.95      659.60     75.89 o 
  -4   6   4     3772.21     3891.03    181.29 o 
  -3   6   4     7114.07     6659.98    282.65 o 
  -2   6   4     1112.48     1066.24     81.30 o 
  -1   6   4       77.86      122.60     35.52 o 
   0   6   4     6880.50     6867.10    156.43 o 
   1   6   4    11671.94    11468.24    267.86 o 
   2   6   4     5392.65     5417.54    190.26 o 
   3   6   4        9.00       13.78     20.92 o 
   4   6   4     3253.07     3114.45    168.83 o 
   5   6   4     6385.95     6411.77    197.51 o 
   6   6   4     7001.85     7096.17    215.03 o 
   7   6   4     3691.58     3669.44    141.48 o 
   8   6   4      432.10      439.06     48.64 o 
   9   6   4     5829.64     5709.66    356.99 o 
  10   6   4     3192.53     3121.53    271.48 o 
  -5   7   4        1.52       -9.74     50.84 o 
  -4   7   4     2228.27     2207.86    250.64 o 
  -3   7   4     7850.37     7679.65    467.09 o 
  -2   7   4     6352.41     6033.76    637.59 o 
  -1   7   4      393.09      356.70     61.70 o 
   0   7   4      214.55      245.66     30.80 o 
   1   7   4     5940.99     5824.56    253.50 o 
   2   7   4     6638.47     6627.18    227.64 o 
   3   7   4     3361.01     3405.09    150.02 o 
   4   7   4       52.38       71.80     14.43 o 
   5   7   4     4694.87     4783.48    168.71 o 
   6   7   4     8441.13     8173.20    243.01 o 
   7   7   4     5589.95     5409.34    188.07 o 
   8   7   4       26.95       26.56     15.81 o 
   9   7   4      450.47      366.11     79.31 o 
  10   7   4     3107.82     3414.81    287.11 o 
  -4   8   4      177.42      157.35     66.50 o 
  -3   8   4     2414.63     2300.37    252.97 o 
  -2   8   4     8895.00     8761.27    505.07 o 
  -1   8   4     5587.69     5226.54    282.86 o 
   0   8   4       30.53       43.61     17.20 o 
   1   8   4     2049.67     2259.77    103.41 o 
   2   8   4     4948.29     4847.50    313.52 o 
   3   8   4     7456.29     7201.33    227.49 o 
   4   8   4     3114.64     3087.77    113.73 o 
   5   8   4     1028.49      963.16     69.64 o 
   6   8   4     4552.60     4396.52    168.67 o 
   7   8   4     9096.02     9083.36    355.87 o 
   8   8   4     2503.33     2443.57    210.45 o 
   9   8   4        2.63      -10.38     18.21 o 
  10   8   4      815.55      765.19    131.19 o 
  -3   9   4      139.52      100.93     57.03 o 
  -2   9   4     5612.22     5970.50    424.24 o 
  -1   9   4     3853.52     3948.56    324.96 o 
   0   9   4     4183.49     4239.90    325.41 o 
   1   9   4     1164.98     1108.03     43.40 o 
   2   9   4     2746.23     2727.02    180.57 o 
   3   9   4     7381.75     7101.90    345.90 o 
   4   9   4     5812.05     5521.96    473.35 o 
   5   9   4      823.91      711.06     69.45 o 
   6   9   4      751.66      744.77     65.71 o 
   7   9   4     4872.82     4813.63    187.41 o 
   8   9   4     4832.39     4772.50    303.66 o 
   9   9   4     1229.57     1214.28    156.06 o 
  10   9   4       15.55        3.58     20.45 o 
  -2  10   4     1116.26     1213.22    185.35 o 
  -1  10   4     6251.42     6138.77    434.17 o 
   0  10   4     2781.67     2831.45    274.87 o 
   1  10   4     2721.14     2556.92    250.90 o 
   2  10   4       26.91       26.57      8.76 o 
   3  10   4     2447.49     2379.33    112.81 o 
   4  10   4     6035.10     5624.98    206.23 o 
   5  10   4     3150.60     3005.60    152.70 o 
   6  10   4        9.98        9.79     15.38 o 
   7  10   4     2807.29     2562.69    199.55 o 
   8  10   4     5205.57     4995.16    312.55 o 
   9  10   4     3764.62     3973.73    295.68 o 
  10  10   4     1337.39     1210.04    170.19 o 
  -1  11   4     1840.15     1866.76    236.60 o 
   0  11   4     3082.66     3249.49    309.93 o 
   1  11   4     6441.26     5958.50    421.60 o 
   2  11   4     1043.77     1030.52    163.39 o 
   3  11   4      980.16      990.98    158.05 o 
   4  11   4     5570.53     5305.60    201.49 o 
   5  11   4     1536.70     1569.79    107.94 o 
   6  11   4     1647.66     1666.42    119.51 o 
   7  11   4      107.10       82.58     35.72 o 
   8  11   4     3476.58     3517.37    256.92 o 
   9  11   4     1978.77     1753.49    191.83 o 
   0  12   4     1702.17     1772.10    235.04 o 
   1  12   4     2762.04     2754.79    290.03 o 
   2  12   4     2832.53     2596.09    277.15 o 
   3  12   4      178.71      110.92     49.72 o 
   4  12   4     1827.58     1781.59    223.95 o 
   5  12   4     4218.34     4426.42    365.32 o 
   6  12   4     3617.89     3382.58    177.75 o 
   7  12   4      871.95      838.10     91.18 o 
   8  12   4      134.01      109.90     49.40 o 
   2  13   4     4620.15     5043.23    415.96 o 
   3  13   4     1963.42     1983.81    252.12 o 
   4  13   4      143.05       92.45     54.87 o 
   5  13   4     2012.19     2298.44    271.22 o 
   6  13   4     3563.08     3737.09    353.34 o 
  -3 -13   5     7636.87     8063.43    734.79 o 
  -2 -13   5     1659.78     1718.78    250.54 o 
  -1 -13   5      237.49      178.75     68.32 o 
  -5 -12   5      163.88      248.20     57.47 o 
  -4 -12   5      100.79       84.32     48.99 o 
  -3 -12   5     2988.71     2894.07    188.54 o 
  -2 -12   5     3662.96     3939.67    322.28 o 
  -1 -12   5     2737.52     2878.98    189.49 o 
   0 -12   5       49.46       17.40     23.06 o 
   1 -12   5      335.90      386.98     67.94 o 
   2 -12   5     3586.71     4114.50    347.23 o 
  -6 -11   5     3267.32     3287.80    257.06 o 
  -5 -11   5     2541.77     2587.83    268.03 o 
  -4 -11   5      656.51      693.15     75.77 o 
  -3 -11   5      400.82      486.23     96.45 o 
  -2 -11   5     3543.86     3716.64    206.73 o 
  -1 -11   5     3634.27     3826.79    365.77 o 
   0 -11   5     1355.03     1425.14    127.58 o 
   1 -11   5      271.65      253.58     53.48 o 
   2 -11   5     1952.24     2102.75    167.19 o 
   3 -11   5     3108.67     3276.98    293.66 o 
  -7 -10   5       45.44       66.29     43.86 o 
  -6 -10   5     2520.58     2352.78    215.19 o 
  -5 -10   5     4267.47     4324.78    261.37 o 
  -4 -10   5     1364.17     1383.86    105.81 o 
  -3 -10   5       19.12       17.23     21.10 o 
  -2 -10   5     1698.24     1474.72    166.25 o 
  -1 -10   5     6713.77     7064.53    563.86 o 
   0 -10   5     3970.72     4273.42    214.85 o 
   1 -10   5      798.84      772.69     89.41 o 
   2 -10   5      310.73      309.71     65.65 o 
   3 -10   5     1528.73     1710.02    138.63 o 
   4 -10   5     3527.02     3474.75    239.37 o 
  -7  -9   5      288.67      223.26     61.21 o 
  -6  -9   5     1446.27     1201.26    147.33 o 
  -5  -9   5     4093.46     4094.33    184.80 o 
  -4  -9   5     5365.76     5389.17    215.80 o 
  -3  -9   5     1612.71     1699.43    135.31 o 
  -2  -9   5      148.27      160.12     31.04 o 
  -1  -9   5     3584.79     3584.11    297.19 o 
   0  -9   5     9289.01     8795.07    470.05 o 
   1  -9   5     4001.15     4235.46    293.37 o 
   2  -9   5      827.66      877.96    170.94 o 
   3  -9   5     1065.31     1165.77    106.54 o 
   4  -9   5     3325.64     3396.06    424.46 o 
   5  -9   5     3104.22     2939.09    184.04 o 
  -7  -8   5     2348.44     2195.24    212.95 o 
  -6  -8   5      241.31      263.78     39.66 o 
  -5  -8   5     1561.80     1619.33    105.25 o 
  -4  -8   5     6460.86     6445.67    233.39 o 
  -3  -8   5     5876.32     6186.47    226.33 o 
  -2  -8   5     1275.23     1276.66     82.56 o 
  -1  -8   5     1027.69      956.26    120.44 o 
   0  -8   5     6057.44     6099.65    332.97 o 
   1  -8   5     6736.69     6876.62    514.43 o 
   2  -8   5     3437.20     3484.98    260.72 o 
   3  -8   5      433.35      380.03     56.90 o 
   4  -8   5     1519.36     1634.18    122.88 o 
   5  -8   5     3578.83     3742.32    285.69 o 
   6  -8   5     2992.71     2634.01    244.60 o 
  -8  -7   5     3022.41     3378.58    286.19 o 
  -7  -7   5     5960.14     6348.83    386.66 o 
  -6  -7   5     2235.81     2309.02    117.25 o 
  -5  -7   5        6.60       33.34     14.74 o 
  -4  -7   5     2773.45     2818.26    137.66 o 
  -3  -7   5     7414.69     7421.49    287.83 o 
  -2  -7   5     4739.71     5143.60    289.82 o 
  -1  -7   5     1399.70     1405.87    139.80 o 
   0  -7   5     2435.69     2394.92    172.99 o 
   1  -7   5     6824.03     6913.24    428.32 o 
   2  -7   5     3953.65     4054.88    143.55 o 
   3  -7   5     1220.98     1342.61    127.48 o 
   4  -7   5       80.73       56.31     16.78 o 
   5  -7   5     2356.41     2448.60    106.56 o 
   6  -7   5     4779.57     4619.12    219.47 o 
   7  -7   5     2212.97     1923.35    201.59 o 
  -8  -6   5     1131.96     1276.62    173.29 o 
  -7  -6   5     5112.65     5963.68    371.39 o 
  -6  -6   5     3492.37     3644.64    143.80 o 
  -5  -6   5     2846.58     2573.93    123.94 o 
  -4  -6   5      696.10      732.36     63.56 o 
  -3  -6   5     5725.44     5791.44    166.63 o 
  -2  -6   5     3492.46     3499.58    150.21 o 
  -1  -6   5     5910.25     3363.78   2248.02 o 
   0  -6   5        8.68       26.84     16.79 o 
   1  -6   5     3344.92     3148.76    307.07 o 
   2  -6   5     6091.00     6013.66    164.90 o 
   3  -6   5     3343.54     3508.60    158.96 o 
   4  -6   5     1758.49     1908.06    116.60 o 
   5  -6   5      638.07      614.77     55.52 o 
   6  -6   5     5051.90     4929.38    164.95 o 
   7  -6   5     4478.93     4207.91    425.01 o 
  -8  -5   5       45.13       52.50     29.87 o 
  -7  -5   5     3006.46     3199.61    260.14 o 
  -6  -5   5     7300.86     7240.16    333.72 o 
  -5  -5   5     5292.92     5218.19    180.20 o 
  -4  -5   5     1086.63     1082.16    109.92 o 
  -3  -5   5     1454.83     1480.49     74.10 o 
  -2  -5   5     7909.28     8359.81    670.60 o 
  -1  -5   5     7619.97     1236.71   3839.01 o 
   0  -5   5     2660.52     2500.55    218.58 o 
   1  -5   5      156.29      177.52     27.24 o 
   2  -5   5     8917.11     9470.02    271.68 o 
   3  -5   5    13163.22    14066.30    606.30 o 
   4  -5   5     7994.41     7943.16    285.51 o 
   5  -5   5       12.33       27.50      9.71 o 
   6  -5   5     1107.26     1146.97     71.18 o 
   7  -5   5     2288.73     2291.66    125.74 o 
   8  -5   5     2984.85     3236.57    246.22 o 
  -8  -4   5      471.29      408.95     99.03 o 
  -7  -4   5      240.55      224.66     63.36 o 
  -6  -4   5     4725.81     4893.06    161.42 o 
  -5  -4   5     9176.46     8791.74    247.89 o 
  -4  -4   5     2973.70     3035.84    100.35 o 
  -3  -4   5        4.12       10.20      5.06 o 
  -2  -4   5     6212.51     6500.06    165.17 o 
  -1  -4   5    18999.77     6786.68   6270.98 o 
   0  -4   5    11578.99    11166.76    821.26 o 
   1  -4   5      409.00      395.39     37.98 o 
   2  -4   5      756.79     1017.88     83.10 o 
   3  -4   5     9264.40     9525.73    299.71 o 
   4  -4   5     5606.84     5489.55    148.75 o 
   5  -4   5     6640.27     6537.57    176.09 o 
   6  -4   5      151.01      164.93     21.62 o 
   7  -4   5      640.51      652.50     55.54 o 
   8  -4   5     4509.87     4562.73    263.77 o 
  -8  -3   5     3841.21     4228.90    326.79 o 
  -7  -3   5      559.44      535.37    101.41 o 
  -6  -3   5      398.04      484.91     90.43 o 
  -5  -3   5     5447.18     5577.83    203.22 o 
  -4  -3   5     8220.15     8016.40    183.53 o 
  -3  -3   5     1472.02     1452.41     59.09 o 
  -2  -3   5       16.30       15.32      9.07 o 
  -1  -3   5     8859.14     3391.35   2585.70 o 
   0  -3   5    13080.79    12682.97    598.81 o 
   1  -3   5    10484.41    10838.58    406.29 o 
   2  -3   5     6240.13     7078.75    242.53 o 
   3  -3   5      839.38      838.22     63.23 o 
   4  -3   5    14083.08    13830.38    313.76 o 
   5  -3   5     6497.17     6347.54    162.82 o 
   6  -3   5      180.22      186.45     23.88 o 
   7  -3   5      128.26      123.21     18.52 o 
   8  -3   5     1837.88     1872.27    119.52 o 
   9  -3   5     4033.04     3669.77    270.49 o 
  -8  -2   5     5580.18     5990.79    397.55 o 
  -7  -2   5     3580.03     3645.96    278.37 o 
  -6  -2   5      186.33      162.28     52.82 o 
  -5  -2   5      768.37      795.50     47.86 o 
  -4  -2   5     8162.66     8052.02    189.36 o 
  -3  -2   5     5383.20     5226.64    122.93 o 
  -2  -2   5     2940.22     2918.61    105.90 o 
  -1  -2   5      655.79      698.14     37.11 o 
   0  -2   5    11911.83    11993.06    427.43 o 
   1  -2   5    13085.51    13604.11    298.16 o 
   2  -2   5     4929.14     4967.44    128.26 o 
   3  -2   5      283.88      334.09     25.67 o 
   4  -2   5     1266.61     1240.79     56.40 o 
   5  -2   5     9069.98     9012.80    233.12 o 
   6  -2   5     5198.43     5150.12    361.86 o 
   7  -2   5      319.25      339.60     36.23 o 
   8  -2   5      817.75      751.65     79.89 o 
   9  -2   5     3169.88     3044.08    247.68 o 
  -8  -1   5     2883.59     2996.81    271.17 o 
  -7  -1   5     4757.88     5172.31    341.77 o 
  -6  -1   5     3247.30     3489.36    254.41 o 
  -5  -1   5      157.38      160.03     27.49 o 
  -4  -1   5     5707.20     5692.13    145.66 o 
  -3  -1   5     5140.00     5116.40    110.27 o 
  -2  -1   5     6914.30     6729.45    124.77 o 
  -1  -1   5     2750.75     2712.91     77.32 o 
   0  -1   5     5843.41     5880.81    138.04 o 
   1  -1   5    18241.24    18384.37   1323.95 o 
   2  -1   5    16859.92    18605.79    587.37 o 
   3  -1   5     4746.08     5149.14    205.17 o 
   4  -1   5     1055.08      904.08    315.98 o 
   5  -1   5     4114.12     3978.68    181.14 o 
   6  -1   5     7119.69     7221.32    225.91 o 
   7  -1   5     2504.98     2432.38    127.83 o 
   8  -1   5       89.48       96.06     40.54 o 
   9  -1   5      760.06      730.24    115.28 o 
  10  -1   5     5207.27     4842.83    340.71 o 
  -8   0   5      403.42      415.99    101.99 o 
  -7   0   5     4291.40     4633.41    320.83 o 
  -6   0   5     2698.06     2739.56    222.83 o 
  -5   0   5     2629.41     2812.80    113.37 o 
  -4   0   5     5947.55     5929.13    188.57 o 
  -3   0   5     6477.97     6525.23    121.75 o 
  -2   0   5     8978.51     9177.36    159.67 o 
  -1   0   5    10264.00    10674.68    171.90 o 
   0   0   5       74.85       96.14     12.14 o 
   1   0   5    10291.21    10360.17    190.54 o 
   2   0   5    17393.79    17972.66    561.22 o 
   3   0   5    13541.34    14040.45    620.78 o 
   4   0   5     3172.27     3148.39     86.67 o 
   5   0   5      801.12      767.22     42.79 o 
   6   0   5     3832.12      850.45   1914.09 o 
   7   0   5     7156.29     1113.94   2783.83 o 
   8   0   5     3444.91     3377.61    165.26 o 
   9   0   5       26.73       41.53     25.09 o 
  10   0   5     1675.11     1564.01    187.41 o 
  -7   1   5     2045.73     2305.55    219.44 o 
  -6   1   5     5972.01     6087.13    265.91 o 
  -5   1   5     6529.48     6479.19    191.28 o 
  -4   1   5      119.19      119.50     21.65 o 
  -3   1   5      224.09      249.25     20.30 o 
  -2   1   5     7819.77     7793.89    150.10 o 
  -1   1   5    11701.95    11647.79    189.24 o 
   0   1   5    13899.25    14119.95    361.44 o 
   1   1   5     4590.96     5013.19    162.37 o 
   2   1   5    14023.75    14789.73    315.06 o 
   3   1   5    16835.28    16512.96    349.26 o 
   4   1   5    13176.12    13586.90    287.09 o 
   5   1   5     1432.38     1435.89     58.85 o 
   6   1   5     2260.27     2234.39     80.64 o 
   7   1   5     5718.03     5501.17    155.38 o 
   8   1   5     3826.29     3686.63    126.25 o 
   9   1   5     1066.48     1059.07    143.89 o 
  10   1   5       42.96       61.88     32.69 o 
  -7   2   5      466.51      448.97     72.71 o 
  -6   2   5     3338.28     3601.64    200.51 o 
  -5   2   5     8529.85     8453.27    235.17 o 
  -4   2   5     9211.94     9163.09    233.37 o 
  -3   2   5      231.70      246.44     26.06 o 
  -2   2   5     2637.08     2608.99     69.20 o 
  -1   2   5    12988.18     8072.95   2847.99 o 
   0   2   5     3462.79     3161.86     85.63 o 
   1   2   5     2919.26     2985.54     91.53 o 
   2   2   5     2627.91     2724.12     81.27 o 
   3   2   5    10973.88    10950.09    393.87 o 
   4   2   5     3708.43     3396.88    119.76 o 
   5   2   5     4548.27     4407.16    165.32 o 
   6   2   5       97.26       94.44     14.91 o 
   7   2   5     2908.01     2850.38     85.46 o 
   8   2   5     8522.60     8402.62    224.11 o 
   9   2   5     3309.29     3575.83    271.92 o 
  10   2   5      972.35      974.17    147.03 o 
  -7   3   5       90.56       96.90     47.59 o 
  -6   3   5     1289.56     1215.77    113.66 o 
  -5   3   5     3564.33     3474.17    185.92 o 
  -4   3   5     4009.73     4009.31    143.54 o 
  -3   3   5     3772.94     3631.71    111.02 o 
  -2   3   5       58.28       87.64     13.15 o 
  -1   3   5     7048.29     7269.16    155.10 o 
   0   3   5    14439.86    13681.38    656.77 o 
   1   3   5    11109.68    11367.05    236.76 o 
   2   3   5      655.79      687.28     41.49 o 
   3   3   5     2464.29     2481.92     81.49 o 
   4   3   5     2981.87     2741.15    105.99 o 
   5   3   5    12516.87    12707.54    299.12 o 
   6   3   5      985.23      950.80     73.46 o 
   7   3   5      276.48      292.17     24.89 o 
   8   3   5    11793.49    11944.75    262.52 o 
   9   3   5     3864.14     3780.95    280.60 o 
  10   3   5     3049.50     2911.31    259.80 o 
  -6   4   5      177.46      231.27     50.37 o 
  -5   4   5     1847.70     1917.34    135.26 o 
  -4   4   5     5830.96     5625.81    266.51 o 
  -3   4   5     7281.79     7280.22    227.77 o 
  -2   4   5     1587.33     1626.91     80.34 o 
  -1   4   5     3134.70     3219.10    105.65 o 
   0   4   5    10698.65    10751.24    205.63 o 
   1   4   5    14232.79    10562.42   3369.47 o 
   2   4   5     6106.57     5964.44    161.90 o 
   3   4   5       23.33       24.27     15.81 o 
   4   4   5     3353.28     3564.83    126.06 o 
   5   4   5     9903.46    10073.92    254.08 o 
   6   4   5     9395.36     9653.52    243.72 o 
   7   4   5      464.88      481.84     35.70 o 
   8   4   5       46.16       46.27     15.28 o 
   9   4   5     5056.17     4601.62    316.11 o 
  10   4   5     2956.41     3282.71    279.76 o 
  -6   5   5     1511.11     1359.57    205.72 o 
  -5   5   5        3.84       12.93     36.24 o 
  -4   5   5     4557.60     4410.04    257.61 o 
  -3   5   5     6247.88     6244.38    232.61 o 
  -2   5   5     4468.54     4669.10    186.87 o 
  -1   5   5      246.78      303.96     32.92 o 
   0   5   5     2595.61     2556.72     88.21 o 
   1   5   5    10565.76    10754.98    299.15 o 
   2   5   5    15766.05    15859.48    388.42 o 
   3   5   5     3448.91     3310.04    134.66 o 
   4   5   5       90.23      138.73     29.98 o 
   5   5   5     7073.14      977.10   3616.24 o 
   6   5   5    11311.87    11011.32    235.45 o 
   7   5   5     3491.70     3516.41    110.33 o 
   8   5   5      507.33      509.67     48.31 o 
   9   5   5      323.91      405.10     88.61 o 
  10   5   5     3778.34     4123.52    315.85 o 
  -5   6   5      909.41      946.44    171.66 o 
  -4   6   5       54.04      187.94     75.90 o 
  -3   6   5     4439.38     4272.67    269.56 o 
  -2   6   5     9068.96     8604.07    273.72 o 
  -1   6   5     3498.63     3500.02    151.84 o 
   0   6   5      142.05      179.86     30.80 o 
   1   6   5     2477.10     2456.16    105.87 o 
   2   6   5     7080.96     7478.34    240.62 o 
   3   6   5     8254.54     8346.77    253.76 o 
   4   6   5     2859.84     2910.25    131.29 o 
   5   6   5      484.09      467.97     62.03 o 
   6   6   5     7636.28     7665.56    235.14 o 
   7   6   5     5869.42     6042.10    204.90 o 
   8   6   5     1842.43     1939.92    104.70 o 
   9   6   5        0.17       37.72     29.52 o 
  10   6   5     1724.40     1921.24    213.05 o 
  -4   7   5      458.46      417.99    111.50 o 
  -3   7   5      480.10      629.76    126.72 o 
  -2   7   5     4561.91     4162.68    319.00 o 
  -1   7   5     4278.11     4233.70    167.00 o 
   0   7   5     2399.35     2485.70    120.64 o 
   1   7   5        8.84       98.60     47.87 o 
   2   7   5     5395.66     5748.54    332.27 o 
   3   7   5    10893.02    10643.71    312.91 o 
   4   7   5     7141.25     7222.52    239.94 o 
   5   7   5      276.98      379.62     46.40 o 
   6   7   5     1702.36     1610.44     96.06 o 
   7   7   5     5856.45     5930.98    214.69 o 
   8   7   5     2860.11     3088.84    239.17 o 
   9   7   5      728.59      751.67    124.23 o 
  10   7   5      235.35      260.93     77.60 o 
  -4   8   5     3452.90     3504.00    342.31 o 
  -3   8   5       10.92        7.26     39.51 o 
  -2   8   5     1073.85     1129.44    169.67 o 
  -1   8   5     5747.42     5764.91    389.61 o 
   0   8   5     4029.11     4048.57    156.91 o 
   1   8   5      337.94      320.10     40.74 o 
   2   8   5     3167.79     2983.63    245.18 o 
   3   8   5     5880.85     5750.56    347.64 o 
   4   8   5     8273.71     8255.80    425.52 o 
   5   8   5     5658.48     5464.18    168.09 o 
   6   8   5      161.97      136.52     28.91 o 
   7   8   5     2039.33     1944.42    135.48 o 
   8   8   5     3945.17     3838.94    272.50 o 
   9   8   5     1934.55     1884.13    199.05 o 
  10   8   5      411.46      414.43     98.12 o 
  -3   9   5      440.25      520.69    121.76 o 
  -2   9   5      506.06      409.86    108.57 o 
  -1   9   5     2073.88     1943.89    226.33 o 
   0   9   5     2606.04     2640.47    254.00 o 
   1   9   5    14077.26    13684.29    358.94 o 
   2   9   5       63.95       34.24     37.11 o 
   3   9   5      872.35      767.80    123.81 o 
   4   9   5     7858.74     7572.84    255.38 o 
   5   9   5     5294.19     5321.46    215.03 o 
   6   9   5     3430.73     3111.18    164.51 o 
   7   9   5      277.19      290.46     64.46 o 
   8   9   5     3409.01     3189.36    245.16 o 
   9   9   5     3848.96     4087.48    300.60 o 
  10   9   5     2830.06     2994.33    271.50 o 
  -2  10   5      722.94      860.31    167.17 o 
  -1  10   5      511.27      552.51    126.81 o 
   0  10   5     2933.10     3281.16    300.58 o 
   1  10   5     7707.40     8220.18    489.91 o 
   2  10   5     3981.24     4052.42    240.64 o 
   3  10   5       54.99       48.87     18.49 o 
   4  10   5     1945.29     1985.31    212.78 o 
   5  10   5     5279.59     5259.57    214.93 o 
   6  10   5     3440.86     3379.82    176.07 o 
   7  10   5      364.24      406.31     61.10 o 
   8  10   5      492.80      483.98     91.80 o 
   9  10   5     2667.97     2698.86    239.86 o 
  10  10   5     3129.80     2905.97    263.55 o 
  -1  11   5      239.76      190.15     81.59 o 
   0  11   5      389.65      398.86    111.32 o 
   1  11   5     3316.92     3425.36    315.54 o 
   2  11   5     3583.48     3850.11    330.93 o 
   3  11   5     1515.36     1462.41    195.60 o 
   4  11   5       56.06       41.19     18.71 o 
   5  11   5     2958.19     2968.10    276.51 o 
   6  11   5     3711.31     3698.84    290.94 o 
   7  11   5     2373.27     2163.39    147.20 o 
   8  11   5      206.58      206.92     58.28 o 
   9  11   5     1814.59     2037.19    207.11 o 
   1  12   5     1668.62     1583.39    222.38 o 
   2  12   5     3902.28     3539.87    331.22 o 
   3  12   5     3241.48     3207.99    312.92 o 
   4  12   5      753.93      702.95    143.35 o 
   5  12   5      382.49      447.00    115.43 o 
   6  12   5     3098.99     3001.92    273.34 o 
   7  12   5     2503.09     2468.58    160.71 o 
   8  12   5     1441.74     1478.88    129.68 o 
   3  13   5     4570.36     4631.13    395.46 o 
   4  13   5     1950.55     1998.31    255.01 o 
   5  13   5      285.88      403.41    122.08 o 
   6  13   5      678.21      747.80    154.92 o 
  -4 -12   6     1712.19     1611.63    187.95 o 
  -3 -12   6      306.74      323.02     89.00 o 
  -2 -12   6     1294.55     1326.60    129.09 o 
  -1 -12   6     4481.67     4774.70    252.82 o 
   0 -12   6     2104.70     2222.44    294.21 o 
   1 -12   6       96.86      120.48     60.43 o 
  -6 -11   6      996.56      847.70    131.83 o 
  -5 -11   6     3087.17     2786.78    164.53 o 
  -4 -11   6     2909.96     2921.06    168.51 o 
  -3 -11   6      699.79      745.11    124.84 o 
  -2 -11   6      342.09      385.68     65.58 o 
  -1 -11   6     1747.31     1393.88    126.45 o 
   0 -11   6     4145.52     4261.87    228.07 o 
   1 -11   6     2391.34     2702.95    327.48 o 
   2 -11   6       20.52       26.78     22.70 o 
  -6 -10   6        0.05       78.17     43.69 o 
  -5 -10   6     1185.23     1078.96     97.09 o 
  -4 -10   6     4879.08     4733.51    214.26 o 
  -3 -10   6     4439.12     4390.21    300.31 o 
  -2 -10   6      930.25     1056.97    144.36 o 
  -1 -10   6     1195.17     1312.25    114.48 o 
   0 -10   6     3170.49     3447.50    339.44 o 
   1 -10   6     3555.51     3831.86    452.92 o 
   2 -10   6     1765.36     1729.26    136.56 o 
   3 -10   6        0.51       -1.95     30.88 o 
   4 -10   6      891.36      765.24    137.20 o 
  -7  -9   6     2345.56     2089.21    218.59 o 
  -6  -9   6     1192.82     1306.20    162.16 o 
  -5  -9   6       55.41       68.58     24.64 o 
  -4  -9   6     3257.86     3307.07    169.46 o 
  -3  -9   6     5652.93     5791.70    400.24 o 
  -2  -9   6     3787.88     3976.49    277.50 o 
  -1  -9   6       50.08       64.15     19.15 o 
   0  -9   6     1348.06     1358.43    111.71 o 
   1  -9   6     3775.44     4131.44    507.78 o 
   2  -9   6     4183.85     4761.75    659.94 o 
   3  -9   6     2028.27     2184.35    147.80 o 
   4  -9   6      229.84      215.76     44.21 o 
   5  -9   6     1494.38     1261.96    170.57 o 
  -7  -8   6     3774.10     3797.04    300.92 o 
  -6  -8   6     2311.97     2386.06    219.46 o 
  -5  -8   6     1403.69     1291.17     97.60 o 
  -4  -8   6     1870.07     1971.12    190.00 o 
  -3  -8   6     4889.34     5190.87    212.26 o 
  -2  -8   6     6808.61     6625.23    479.75 o 
  -1  -8   6     3339.62     3143.26    247.83 o 
   0  -8   6      164.48      134.31     32.43 o 
   1  -8   6     2738.85     1080.47   1236.45 o 
   2  -8   6     5006.37     3300.88   1443.21 o 
   3  -8   6     3456.26     3693.67    311.48 o 
   4  -8   6      393.66      398.60     57.34 o 
   5  -8   6      520.29      545.00     71.41 o 
   6  -8   6     2653.96     2291.15    229.83 o 
  -7  -7   6     2250.89     2241.52    225.10 o 
  -6  -7   6     4160.87     4286.66    303.45 o 
  -5  -7   6     1870.79     1972.32    117.04 o 
  -4  -7   6      142.03      173.54     35.23 o 
  -3  -7   6     1980.63     2070.26    122.06 o 
  -2  -7   6     6918.64     7157.88    363.07 o 
  -1  -7   6     4040.53     3930.44    591.65 o 
   0  -7   6      934.11      868.25    115.90 o 
   1  -7   6       34.64       13.64     17.59 o 
   2  -7   6     3841.66      809.67   1827.64 o 
   3  -7   6    10407.59     3045.24   4513.78 o 
   4  -7   6     2288.40     2499.44    143.01 o 
   5  -7   6       89.46       65.13     20.65 o 
   6  -7   6     1250.68     1094.32    148.19 o 
   7  -7   6     3297.24     3217.72    269.98 o 
  -7  -6   6      222.62      279.74     80.62 o 
  -6  -6   6     5674.56     5832.61    357.84 o 
  -5  -6   6     7185.34     7115.50    335.86 o 
  -4  -6   6     4189.94     4135.70    173.05 o 
  -3  -6   6      156.67      158.76     30.52 o 
  -2  -6   6     3434.97     3603.14    130.22 o 
  -1  -6   6     4270.53     4617.04    267.97 o 
   0  -6   6     7932.06     8919.47    405.35 o 
   1  -6   6      203.70       85.47     88.40 o 
   2  -6   6      269.92      137.72    145.17 o 
   3  -6   6    18395.64    19402.00    868.60 o 
   4  -6   6     3665.26     3733.59    166.87 o 
   5  -6   6     1917.80     1928.69    102.44 o 
   6  -6   6       26.94       36.58     13.63 o 
   7  -6   6     1252.29     1113.42    146.46 o 
  -7  -5   6      216.49      290.18     81.41 o 
  -6  -5   6     3593.38     3843.71    282.37 o 
  -5  -5   6     6728.03     6573.02    259.49 o 
  -4  -5   6     6503.79     6606.13    232.66 o 
  -3  -5   6     3285.61     3375.84    140.16 o 
  -2  -5   6      625.43      663.64     50.96 o 
  -1  -5   6     5897.08     5815.58    293.46 o 
   0  -5   6     8057.75     8024.73    367.96 o 
   1  -5   6     4733.92     2105.01   2043.06 o 
   2  -5   6     1728.96     2014.11    105.03 o 
   3  -5   6     2148.41     2210.90    111.68 o 
   4  -5   6     6432.76     6840.93    223.84 o 
   5  -5   6     3871.97     4096.51    170.40 o 
   6  -5   6      347.63      414.07     40.81 o 
   7  -5   6       14.67       10.21     12.07 o 
   8  -5   6     2157.02     1997.42    194.12 o 
  -7  -4   6     1630.92     1856.48    201.67 o 
  -6  -4   6        0.76       17.62      8.74 o 
  -5  -4   6     3578.34     3593.86    216.62 o 
  -4  -4   6     6610.86     6391.76    169.92 o 
  -3  -4   6     6917.18     7001.53    161.93 o 
  -2  -4   6     1803.49     1811.23     72.32 o 
  -1  -4   6      574.93      578.82     54.35 o 
   0  -4   6     9610.20     9867.50    284.72 o 
   2  -4   6     3013.25     3434.29    163.08 o 
   3  -4   6        3.72       22.20     11.11 o 
   4  -4   6     3699.74     3703.35    139.70 o 
   5  -4   6     6771.13     6547.51    221.56 o 
   6  -4   6     5621.43     5510.56    196.92 o 
   7  -4   6       24.58       30.11     12.78 o 
   8  -4   6      409.57      362.18     54.11 o 
  -7  -3   6     5731.63     6625.81    405.00 o 
  -6  -3   6     1020.15     1022.32     70.32 o 
  -5  -3   6     1196.00     1228.37     62.57 o 
  -4  -3   6     3269.84     3160.69    107.85 o 
  -3  -3   6     5995.90     5952.29    143.46 o 
  -2  -3   6     8286.96     8484.65    191.95 o 
  -1  -3   6     1113.13     1141.52     60.22 o 
   0  -3   6     3768.03     3746.05    114.17 o 
   1  -3   6    11730.90     2015.19   6301.56 o 
   2  -3   6     6702.49     7208.31    192.28 o 
   3  -3   6      336.93      293.31     26.45 o 
   4  -3   6     1189.06     1208.41     64.10 o 
   5  -3   6     8221.46     8053.99    214.97 o 
   6  -3   6     6651.36     6589.97    171.34 o 
   7  -3   6     4116.37     4094.82    180.92 o 
   8  -3   6      229.83      250.89     59.58 o 
   9  -3   6      488.05      492.02     96.10 o 
  -7  -2   6     4747.60     5293.41    359.06 o 
  -6  -2   6     4274.57     4571.06    309.27 o 
  -5  -2   6      386.91      446.89     37.18 o 
  -4  -2   6      641.95      614.37     43.89 o 
  -3  -2   6     5742.00     5692.59    137.94 o 
  -2  -2   6    14656.34    15119.72    339.08 o 
  -1  -2   6     7684.50     7856.94    244.19 o 
   0  -2   6      682.80      727.71     43.91 o 
   1  -2   6     4081.65     1937.01   1555.54 o 
   2  -2   6    12762.84    13933.46    497.59 o 
   3  -2   6     4973.28     5310.66    263.11 o 
   4  -2   6      695.95      820.68     95.02 o 
   5  -2   6     1392.97     1295.09     71.02 o 
   6  -2   6     8087.49     8019.45    236.02 o 
   7  -2   6     5523.80     5355.15    162.76 o 
   8  -2   6     2904.11     2788.07    146.14 o 
   9  -2   6       63.06       46.92     23.80 o 
  -7  -1   6     2855.27     2853.46    257.78 o 
  -6  -1   6     5946.19     6214.85    369.34 o 
  -5  -1   6     3762.27     3825.58    123.18 o 
  -4  -1   6      583.13      579.51     42.94 o 
  -3  -1   6     1814.07     1815.86     70.13 o 
  -2  -1   6    10840.28    10931.73    253.26 o 
  -1  -1   6    16075.66    15761.53    303.55 o 
   0  -1   6     5087.71     5111.90    174.28 o 
   1  -1   6       75.44       77.63     28.97 o 
   2  -1   6     7456.02     8486.56    342.23 o 
   3  -1   6    10808.94    11437.01    426.58 o 
   4  -1   6     5416.46     5642.91    268.78 o 
   5  -1   6      287.31      283.75     36.15 o 
   6  -1   6     1570.15     1502.40    105.86 o 
   7  -1   6     4434.26     4232.50    136.80 o 
   8  -1   6     3620.77     3541.15    167.65 o 
   9  -1   6     1399.85     1295.99    157.85 o 
  10  -1   6      613.31      672.90    122.51 o 
  -7   0   6      625.32      682.29    118.11 o 
  -6   0   6     3010.58     3222.90    253.96 o 
  -5   0   6     2918.55     3123.64    128.26 o 
  -4   0   6    12768.23    12965.71    249.30 o 
  -3   0   6      439.39      448.95     33.59 o 
  -2   0   6     2358.52     2322.47     71.77 o 
  -1   0   6    17253.14    17348.35    537.85 o 
   0   0   6     5749.34     5570.57    158.79 o 
   1   0   6     1699.78     1738.94     60.84 o 
   2   0   6     2866.44     2942.36     79.55 o 
   3   0   6    13093.51     2219.98   7209.27 o 
   4   0   6    11930.35    12814.91    462.35 o 
   5   0   6     8304.94     8892.34    440.71 o 
   6   0   6        1.21        4.27      6.39 o 
   7   0   6     2307.79     2351.59    119.48 o 
   8   0   6     2986.40     2947.58    231.48 o 
   9   0   6     1383.08     1382.48    164.68 o 
  10   0   6       14.35      -14.83     26.50 o 
  -7   1   6      198.19      373.63     91.38 o 
  -6   1   6     1439.33     1592.28    134.23 o 
  -5   1   6     4397.03     4625.59    164.99 o 
  -4   1   6     9155.48     9151.78    239.65 o 
  -3   1   6     2590.78     2628.35     89.79 o 
  -2   1   6      197.81      208.40     19.06 o 
  -1   1   6     7768.02     5526.26   1427.52 o 
   0   1   6     7251.31     6883.99    130.67 o 
   1   1   6     4676.14     4648.76    120.40 o 
   2   1   6      391.84      512.02     29.65 o 
   3   1   6     5465.90     3304.29   1918.08 o 
   4   1   6     9894.39     2758.77   3845.62 o 
   5   1   6    11897.44    12075.26    474.08 o 
   6   1   6     1879.11     1796.57    158.67 o 
   7   1   6      275.69      282.03     39.58 o 
   8   1   6     2654.61     2612.90    138.83 o 
   9   1   6     4237.85     4574.88    313.07 o 
  10   1   6     1966.97     2181.97    224.38 o 
  -7   2   6     1821.61     1844.08    205.30 o 
  -6   2   6        8.23        6.26     27.64 o 
  -5   2   6     1338.57     1431.55    183.59 o 
  -4   2   6     5867.03     5973.37    193.84 o 
  -3   2   6     4765.57     4763.02    155.66 o 
  -2   2   6     1059.01     1044.61     44.85 o 
  -1   2   6     1516.40     1653.77     73.96 o 
   0   2   6    11606.71    11804.46    355.45 o 
   1   2   6     8728.95     8852.10    196.14 o 
   2   2   6     4874.29     4957.93    125.64 o 
   3   2   6      127.57       80.89     63.95 o 
   4   2   6     9261.88     3128.19   3725.97 o 
   5   2   6     8100.84     1276.59   3991.43 o 
   6   2   6     8298.82     1839.21   3564.28 o 
   7   2   6      416.57      139.64    164.37 o 
   8   2   6      957.82      266.34    376.78 o 
   9   2   6     9918.89    10067.43    500.99 o 
  10   2   6     3755.63     3916.91    306.63 o 
  -6   3   6     1235.35     1291.50    177.41 o 
  -5   3   6      302.11      253.49     49.83 o 
  -4   3   6     4826.12     4701.15    431.78 o 
  -3   3   6     9284.85     9215.83    267.08 o 
  -2   3   6     5736.47     5841.90    173.79 o 
  -1   3   6      911.57      908.71     45.20 o 
   0   3   6     4158.83     4350.58    114.14 o 
   1   3   6    13548.07    14216.54    289.06 o 
   2   3   6     6516.52     6777.84    172.18 o 
   3   3   6     5142.28     5166.72    164.39 o 
   4   3   6      862.22      921.49    102.26 o 
   5   3   6    10948.89     1677.72   5464.41 o 
   6   3   6     8804.90     1326.16   4419.43 o 
   7   3   6     1686.78      432.07    623.83 o 
   8   3   6     1618.43      954.67    377.79 o 
   9   3   6     2593.82     2506.28    226.45 o 
  10   3   6     2134.39     2287.52    230.03 o 
  -6   4   6     3362.14     3165.40    339.74 o 
  -5   4   6      371.75      389.69     83.96 o 
  -4   4   6     1716.55     1649.51    122.92 o 
  -3   4   6     6268.56     6253.63    246.29 o 
  -2   4   6    11329.22    11553.33    348.30 o 
  -1   4   6     3563.15     3573.42    113.02 o 
   0   4   6      263.51      305.83     25.64 o 
   1   4   6     4212.19     4384.80    208.87 o 
   2   4   6    10526.13    10699.18    238.32 o 
   3   4   6     7535.47     7769.73    310.86 o 
   4   4   6     1866.74     1888.00    116.29 o 
   5   4   6     1336.61     1388.51    112.15 o 
   6   4   6     6183.71     6095.03    268.40 o 
   7   4   6     5961.77     1404.72   2574.27 o 
   8   4   6     3259.18     2437.91    599.68 o 
   9   4   6       10.05       42.88     36.55 o 
  10   4   6     3118.19     3075.84    270.35 o 
  -5   5   6     2444.36     2430.66    272.72 o 
  -4   5   6       20.71        8.08     34.77 o 
  -3   5   6     2524.06     2407.27    253.75 o 
  -2   5   6     6960.90     7287.76    259.93 o 
  -1   5   6     8991.53     8637.79    280.79 o 
   0   5   6     2103.47     2142.55    152.11 o 
   1   5   6       41.57       39.72     12.71 o 
   2   5   6     5340.52     5387.43    191.15 o 
   3   5   6     7464.63     7635.72    234.85 o 
   4   5   6     5844.61     6135.98    202.50 o 
   5   5   6       97.49      104.72     22.37 o 
   6   5   6     4941.64     5156.31    246.85 o 
   7   5   6     6236.44     6279.92    364.96 o 
   8   5   6     4676.32     1521.57   1875.94 o 
   9   5   6      329.66      406.92     88.36 o 
  10   5   6       16.18       20.07     17.33 o 
  -4   6   6     1436.02     1430.50    204.36 o 
  -3   6   6       38.47       63.58     38.02 o 
  -2   6   6     1557.37     1504.78    106.10 o 
  -1   6   6     8217.60     7998.84    269.31 o 
   0   6   6     7227.69     7301.06    247.22 o 
   1   6   6      310.81      287.05     35.74 o 
   2   6   6     1293.49     1292.96     99.62 o 
   3   6   6     4574.26     4861.54    185.60 o 
   4   6   6     9360.80     8935.42    239.97 o 
   5   6   6     4454.56     4494.29    140.40 o 
   6   6   6     1244.44     1262.23    112.83 o 
   7   6   6     4741.85     4892.19    188.15 o 
   8   6   6     7184.12     7344.17    286.10 o 
   9   6   6     3392.79     3561.46    277.46 o 
  10   6   6      179.04      147.59     60.23 o 
  -4   7   6     5107.03     4991.41    406.09 o 
  -3   7   6      218.40      171.65     65.16 o 
  -2   7   6       44.09      118.16     59.59 o 
  -1   7   6     4067.45     4035.26    176.58 o 
   0   7   6     6340.76     6294.72    226.90 o 
   1   7   6     7503.51     7126.31    428.42 o 
   2   7   6      859.38      783.23    116.19 o 
   3   7   6     2715.40     2856.89    222.64 o 
   4   7   6     6889.61     6776.21    363.03 o 
   5   7   6     8058.37     8184.51    266.20 o 
   6   7   6     1383.83     1308.88    118.21 o 
   7   7   6      388.63      401.63     55.94 o 
   8   7   6     3053.03     2967.81    240.60 o 
   9   7   6     3959.72     4016.71    297.49 o 
  10   7   6     2409.28     2480.53    241.39 o 
  -3   8   6     2583.95     2671.39    285.14 o 
  -2   8   6      200.61      282.66     79.66 o 
  -1   8   6      488.31      501.80    109.48 o 
   0   8   6     7343.69     7168.28    243.68 o 
   1   8   6     5055.75     4957.96    194.76 o 
   2   8   6     5231.17     5122.93    336.22 o 
   3   8   6      115.52      120.76     50.99 o 
   4   8   6     2737.49     2602.00    225.20 o 
   5   8   6     8045.46     8180.85    429.18 o 
   6   8   6     5508.93     5700.25    231.61 o 
   7   8   6      410.57      395.50     76.99 o 
   8   8   6      669.91      669.61    108.65 o 
   9   8   6     2761.62     2763.98    243.60 o 
  10   8   6     3261.20     3212.13    281.55 o 
  -2   9   6     2451.42     2419.01    274.07 o 
  -1   9   6      255.78      224.32     81.03 o 
   0   9   6     1183.72     1087.26    165.87 o 
   1   9   6     5039.57     5166.82    366.39 o 
   2   9   6     9646.49     9103.97    702.78 o 
   3   9   6      769.88      976.55    145.08 o 
   4   9   6      674.76      710.71    119.46 o 
   5   9   6     6028.34     5976.36    234.39 o 
   6   9   6     2718.02     2962.18    163.53 o 
   7   9   6     3981.10     4016.21    202.16 o 
   8   9   6      150.34      162.43     55.72 o 
   9   9   6      991.20     1121.99    152.84 o 
  10   9   6     1231.51     1117.84    163.73 o 
  -1  10   6     1737.55     1990.98    248.11 o 
   0  10   6       29.47        1.38     36.70 o 
   1  10   6     1187.38     1388.30    193.20 o 
   2  10   6     2825.42     2734.48    264.96 o 
   3  10   6     2941.89     2955.38    271.76 o 
   4  10   6      226.71      253.24     41.12 o 
   5  10   6     1787.93     1489.28    164.05 o 
   6  10   6     5607.62     5449.03    234.40 o 
   7  10   6     5086.60     4684.08    223.75 o 
   8  10   6     1896.60     1973.26    192.50 o 
   9  10   6       16.61      -18.50     36.19 o 
   0  11   6     1388.85     1161.65    191.69 o 
   1  11   6      158.42       58.37     36.74 o 
   2  11   6     3230.89     3278.96    305.81 o 
   3  11   6     4352.89     4642.38    366.52 o 
   4  11   6     2022.89     1968.02    120.16 o 
   5  11   6       26.56       32.69     17.30 o 
   6  11   6     1549.03     1478.97    115.75 o 
   7  11   6     4541.42     4364.93    219.68 o 
   8  11   6     3140.85     2918.60    184.07 o 
   9  11   6      754.72      858.13    133.87 o 
   2  12   6     1382.67     1216.18    193.09 o 
   3  12   6     2540.55     2512.19    276.94 o 
   4  12   6     3754.13     3465.64    325.71 o 
   5  12   6     1711.73     1440.42    205.32 o 
   6  12   6       36.74       30.60     22.13 o 
   7  12   6     1766.01     1697.72    133.15 o 
   8  12   6     3672.08     3684.50    212.44 o 
   4  13   6     3857.54     4522.67    394.88 o 
   5  13   6     3003.58     3547.97    345.70 o 
   6  13   6      676.91      581.28    143.36 o 
  -3 -12   7     1401.03     1241.73    172.93 o 
  -2 -12   7       18.95       -4.15     31.15 o 
  -1 -12   7      497.26      392.90     68.22 o 
   0 -12   7     2542.78     3105.80    286.99 o 
  -5 -11   7      298.05      307.18     77.36 o 
  -4 -11   7     2192.53     1924.94    200.84 o 
  -3 -11   7     3816.97     3673.44    294.11 o 
  -2 -11   7     1286.43     1351.04    146.81 o 
  -1 -11   7        1.01       18.39     24.46 o 
   0 -11   7      634.63      722.38     98.16 o 
   1 -11   7     4223.41     4812.49    320.25 o 
  -6 -10   7     2524.13     2455.98    235.98 o 
  -5 -10   7      352.94      335.20     56.07 o 
  -4 -10   7      835.05      858.86     88.59 o 
  -3 -10   7     4945.78     4571.88    317.19 o 
  -2 -10   7     4293.50     4392.95    315.91 o 
  -1 -10   7     1309.47     1428.87    124.14 o 
   0 -10   7       17.03       82.44     97.79 o 
   1 -10   7     1461.67     1717.93    135.86 o 
   2 -10   7     3512.30     3790.14    245.70 o 
   3 -10   7     2106.61     1803.11    206.19 o 
  -6  -9   7     3898.87     3643.87    290.93 o 
  -5  -9   7     1636.05     1550.79    115.95 o 
  -4  -9   7       26.16       27.38     21.48 o 
  -3  -9   7     2152.75     2086.85    196.43 o 
  -2  -9   7     6197.42     6530.21    380.97 o 
  -1  -9   7     4388.98     4905.23    325.94 o 
   0  -9   7     2601.44     2770.45    166.11 o 
   1  -9   7      204.92      254.65     94.25 o 
   2  -9   7     3778.73     4266.11    271.55 o 
   3  -9   7     2722.17     3149.37    179.51 o 
   4  -9   7      939.28      940.03    147.16 o 
   5  -9   7        4.55       32.57     33.92 o 
  -6  -8   7     3776.75     3882.75    299.06 o 
  -5  -8   7     2017.35     1912.98    125.51 o 
  -4  -8   7     2169.99     2069.46    130.95 o 
  -3  -8   7      378.32      366.70     54.14 o 
  -2  -8   7     3573.43     3497.63    253.86 o 
  -1  -8   7     3236.77     3419.22    255.04 o 
   0  -8   7     5134.40     5238.33    337.36 o 
   1  -8   7      543.55      637.86     72.43 o 
   2  -8   7     1083.56     1149.51     98.50 o 
   3  -8   7     4224.21     4730.45    432.18 o 
   4  -8   7     2608.03     2768.80    158.85 o 
   5  -8   7     1842.08     1346.64    174.13 o 
   6  -8   7       35.24       57.76     46.35 o 
  -6  -7   7     1352.31     1174.11    158.54 o 
  -5  -7   7     3500.20     3315.30    163.77 o 
  -4  -7   7     3676.39     3757.46    290.58 o 
  -3  -7   7     1747.96     1738.83    116.03 o 
  -2  -7   7      450.71      464.33     83.09 o 
  -1  -7   7     3765.27     3654.69    310.37 o 
   0  -7   7     5107.09     4950.05    295.13 o 
   1  -7   7     3055.00     3614.89    301.65 o 
   2  -7   7        6.46       12.87     15.68 o 
   3  -7   7     5307.18     5574.40    220.58 o 
   4  -7   7     6672.46     6811.74    375.64 o 
   5  -7   7     3302.69     3212.29    260.71 o 
   6  -7   7      216.84      181.84     62.63 o 
  -7  -6   7     1447.55     1589.66    194.73 o 
  -6  -6   7       59.67       41.33     40.72 o 
  -5  -6   7     2307.97     2240.00    127.20 o 
  -4  -6   7     5845.54     5137.55   1101.93 o 
  -3  -6   7     3252.19     3438.75    259.24 o 
  -2  -6   7      343.99      352.07     67.70 o 
  -1  -6   7     2761.26     2756.46    141.54 o 
   0  -6   7     8785.90     8539.22    592.08 o 
   1  -6   7     7133.52     8096.71    264.39 o 
   2  -6   7      734.59      745.48     90.96 o 
   3  -6   7      628.34      698.42     64.71 o 
   4  -6   7     4534.33     5082.95    221.08 o 
   5  -6   7     2610.15     2780.25    139.83 o 
   6  -6   7     3793.87     3708.57    177.35 o 
   7  -6   7       21.25       30.10     19.60 o 
  -7  -5   7     3743.13     4185.65    325.17 o 
  -6  -5   7      420.43      464.60     96.92 o 
  -5  -5   7      222.89      250.37     39.58 o 
  -4  -5   7     2570.58     2718.94    157.77 o 
  -3  -5   7     8449.09     8425.05    681.79 o 
  -2  -5   7     3465.23     3465.43    112.89 o 
  -1  -5   7       79.40       79.13     23.06 o 
   0  -5   7     4304.49     4075.81    450.45 o 
   1  -5   7     9093.56     9130.08    418.24 o 
   2  -5   7     8581.68     9779.30    791.91 o 
   3  -5   7     3645.18     3894.13    150.17 o 
   4  -5   7      506.90      508.02     48.97 o 
   5  -5   7     4587.02     4699.83    279.32 o 
   6  -5   7     3078.28     3164.35    146.21 o 
   7  -5   7      672.71      710.58     81.85 o 
   8  -5   7       10.09       35.83     32.73 o 
  -7  -4   7     5049.38     5265.27    368.44 o 
  -6  -4   7     3119.46     3278.66    269.01 o 
  -5  -4   7      280.38      301.87     41.65 o 
  -4  -4   7      353.51      382.11     38.07 o 
  -3  -4   7     7044.78     7099.91    204.04 o 
  -2  -4   7     7939.26     7922.46    181.49 o 
  -1  -4   7     3449.23     1651.23   1004.09 o 
   0  -4   7      174.52      191.52     22.33 o 
   1  -4   7     6704.36     7041.53    240.54 o 
   2  -4   7     8882.69    10014.27    276.20 o 
   3  -4   7     5275.43     5582.81    167.18 o 
   4  -4   7       36.39       25.19     10.26 o 
   5  -4   7      292.46      300.79     35.19 o 
   6  -4   7     4579.08     4581.77    272.30 o 
   7  -4   7     5335.51     5281.10    218.39 o 
   8  -4   7      804.98      695.84     76.82 o 
  -7  -3   7     2416.58     2491.62    244.46 o 
  -6  -3   7     4536.32     5094.80    343.05 o 
  -5  -3   7     2727.81     2763.04    280.56 o 
  -4  -3   7      117.53      167.83     24.37 o 
  -3  -3   7     2536.02     2621.29    116.76 o 
  -2  -3   7     6857.43     6852.29    162.60 o 
  -1  -3   7     8627.03     4278.06   2395.21 o 
   0  -3   7     2263.49     2235.82     90.03 o 
   1  -3   7     1396.28     1474.83     72.73 o 
   2  -3   7     7565.33     8206.57    384.39 o 
   3  -3   7     8827.59     9366.38    391.12 o 
   4  -3   7     2577.11     2700.25    195.07 o 
   5  -3   7      355.62      398.02     71.73 o 
   6  -3   7     1627.10     1557.81     87.02 o 
   7  -3   7     5327.83     5402.50    218.13 o 
   8  -3   7     4600.53     4434.31    200.72 o 
   9  -3   7      403.59      393.34     84.10 o 
  -7  -2   7       65.13      131.08     61.40 o 
  -6  -2   7     3622.73     4047.39    300.96 o 
  -5  -2   7     3752.92     3738.34    323.85 o 
  -4  -2   7     3870.07     3908.92    131.07 o 
  -3  -2   7     2250.97     2189.05    104.19 o 
  -2  -2   7     6005.85     6029.54    148.30 o 
  -1  -2   7     9271.11     4147.91   2772.87 o 
   0  -2   7     8525.32     8500.76    234.95 o 
   1  -2   7     1224.44     1288.77     67.68 o 
   2  -2   7     1219.27     1464.78    129.40 o 
   3  -2   7     6496.70     6782.81    432.14 o 
   4  -2   7     5501.37     5522.83    460.45 o 
   5  -2   7     1331.04     1279.19    125.67 o 
   6  -2   7      477.29      426.33     40.15 o 
   7  -2   7     3729.82     3460.95    225.47 o 
   8  -2   7     6905.98     6816.36    340.63 o 
   9  -2   7     3399.97     3748.02    280.68 o 
  -7  -1   7        3.66      -45.65     31.03 o 
  -6  -1   7     1744.66     1852.21    198.56 o 
  -5  -1   7     4628.72     4711.68    306.19 o 
  -4  -1   7     6751.10     6779.44    256.57 o 
  -3  -1   7      861.93      860.54     56.15 o 
  -2  -1   7       25.15       22.43      9.55 o 
  -1  -1   7    12731.73     3973.28   5180.99 o 
   0  -1   7    12122.48    12107.56    371.00 o 
   1  -1   7    10567.51    11034.38    280.93 o 
   2  -1   7       37.32       43.21      8.06 o 
   3  -1   7     3431.74     3828.95    221.04 o 
   4  -1   7     8354.56     8409.52    551.98 o 
   5  -1   7     6424.12     6616.67    223.07 o 
   6  -1   7      786.60      735.69     50.73 o 
   7  -1   7      934.32      957.68     67.22 o 
   8  -1   7     4570.19     4620.89    197.19 o 
   9  -1   7     3256.78     3387.87    266.81 o 
  10  -1   7      946.05      870.36    141.52 o 
  -7   0   7     1486.14     1577.58    194.46 o 
  -6   0   7       49.51       97.68     50.81 o 
  -5   0   7     2932.89     3144.19    246.97 o 
  -4   0   7     7839.01     7988.42    247.37 o 
  -3   0   7     9685.67     9742.08    213.98 o 
  -2   0   7       34.02       39.43      9.30 o 
  -1   0   7     4182.73     4175.78    124.57 o 
   0   0   7    13798.44    14188.59    446.36 o 
   1   0   7     4238.21     4011.29    154.27 o 
   2   0   7     8696.31     8923.24    171.65 o 
   3   0   7       11.47       14.65     13.33 o 
   4   0   7     6515.12     7269.75    325.02 o 
   5   0   7     4219.01     4217.98    234.53 o 
   6   0   7     5310.15     5367.17    139.93 o 
   7   0   7      691.97      722.96     61.69 o 
   8   0   7     1242.80     1285.54     95.06 o 
   9   0   7     5288.93     5005.74    207.54 o 
  10   0   7     1530.05     1338.59    175.66 o 
  -6   1   7      807.53      977.77    143.63 o 
  -5   1   7      566.83      622.99     81.70 o 
  -4   1   7     1968.89     2103.32    126.49 o 
  -3   1   7     3192.29     3184.29    149.32 o 
  -2   1   7     5637.44     5697.19    222.07 o 
  -1   1   7       12.65       39.12     18.98 o 
   0   1   7     8638.51     8858.80    236.71 o 
   1   1   7    10672.16    11141.91    299.36 o 
   2   1   7    10953.45    11526.42    268.62 o 
   3   1   7     3817.97     3932.25    250.59 o 
   4   1   7     1341.86     1376.91     76.86 o 
   5   1   7     3945.29     3826.11     96.57 o 
   6   1   7    10749.98    10915.49    401.40 o 
   7   1   7     2169.46     2210.95    103.89 o 
   8   1   7       80.96       80.22     26.10 o 
   9   1   7     4974.77     4770.01    195.39 o 
  10   1   7     2076.17     1943.84    212.01 o 
  -6   2   7     2661.37     2942.00    295.23 o 
  -5   2   7     1083.86     1107.98    110.08 o 
  -4   2   7      948.23     1060.30     99.78 o 
  -3   2   7     5540.57     5583.54    156.44 o 
  -2   2   7     7636.60     7853.98    345.37 o 
  -1   2   7     2966.14     2958.88     88.26 o 
   0   2   7     1734.73     1812.34     71.53 o 
   1   2   7     4024.35     4074.28    124.13 o 
   2   2   7     8502.43     8976.27    196.92 o 
   3   2   7     8666.13     9041.74    407.08 o 
   4   2   7       56.93       71.24     15.56 o 
   5   2   7     3588.04     3795.32    131.57 o 
   6   2   7     7576.15     7625.85    291.11 o 
   7   2   7     8060.53     8204.61    238.90 o 
   8   2   7      984.58      894.34     60.10 o 
   9   2   7       30.33       -6.87     27.36 o 
  10   2   7     2505.80     2891.58    263.70 o 
  -6   3   7     4483.67     4198.71    307.83 o 
  -5   3   7     2802.18     2823.03    194.66 o 
  -4   3   7       43.51       44.47     47.77 o 
  -3   3   7     2962.73     2837.02    251.09 o 
  -2   3   7     6681.88     6675.19    498.54 o 
  -1   3   7     6772.63     6629.97    146.63 o 
   0   3   7     1749.79     1739.39     71.63 o 
   1   3   7      904.33      356.74    279.43 o 
   2   3   7     5350.02     5471.01    150.37 o 
   3   3   7    14213.70    14729.00    355.42 o 
   4   3   7     4971.59     5233.29    169.99 o 
   5   3   7        0.21       -0.03      7.68 o 
   6   3   7     4557.71     4774.25    244.78 o 
   7   3   7     6366.93     6317.78    203.20 o 
   8   3   7     2581.02     2711.34    110.25 o 
   9   3   7     1005.80      911.35    134.64 o 
  10   3   7      258.35      319.91     84.52 o 
  -5   4   7     4522.89     4432.50    418.34 o 
  -4   4   7      951.51      906.93    155.92 o 
  -3   4   7       21.68       -9.23     32.88 o 
  -2   4   7     4284.33     4409.12    312.44 o 
  -1   4   7    12020.67    11582.23    278.04 o 
   0   4   7     4896.77     4679.58    134.80 o 
   1   4   7      133.87      145.26     19.73 o 
   2   4   7      625.97      274.53    251.85 o 
   3   4   7     7328.90     7413.21    186.28 o 
   4   4   7    12827.59    12875.18    344.33 o 
   5   4   7     3525.28     3720.19    147.40 o 
   6   4   7      231.05      225.15     47.74 o 
   7   4   7     4140.47     4122.24    225.20 o 
   8   4   7     4264.95     4429.46    149.53 o 
   9   4   7     2120.72     2265.83    218.36 o 
  10   4   7       63.98       27.98     29.44 o 
  -4   5   7     3067.17     3339.10    314.87 o 
  -3   5   7      549.38      686.27    131.38 o 
  -2   5   7      139.16      156.62     63.34 o 
  -1   5   7     4824.20     4847.69    206.94 o 
   0   5   7     8384.27     8285.24    376.23 o 
   1   5   7     4531.31     4271.09    127.51 o 
   2   5   7      242.24      267.56     40.56 o 
   3   5   7     4699.20     4750.30    145.93 o 
   4   5   7    12414.67    12589.59    274.25 o 
   5   5   7     7855.54     7714.25    318.72 o 
   6   5   7      372.61      402.73     37.88 o 
   7   5   7      452.91      503.92     72.25 o 
   8   5   7     3754.94     3949.87    174.48 o 
   9   5   7     4301.94     4766.65    328.89 o 
  10   5   7     1832.43     1932.37    216.21 o 
  -4   6   7     3716.02     3985.76    356.11 o 
  -3   6   7     4404.91     4597.14    369.17 o 
  -2   6   7      381.18      506.49    113.60 o 
  -1   6   7      851.03      928.16     85.35 o 
   0   6   7     6709.48     6669.84    245.66 o 
   1   6   7     6124.11     5809.59    394.41 o 
   2   6   7     1529.71     1545.28     87.49 o 
   3   6   7      850.46      779.30     71.11 o 
   4   6   7     4414.74     4340.54    177.65 o 
   5   6   7     7514.75     7553.29    200.23 o 
   6   6   7     3951.72     4061.32    136.98 o 
   7   6   7      209.77      227.60     34.63 o 
   8   6   7      990.82     1056.95     65.48 o 
   9   6   7     4820.17     4943.12    339.61 o 
  10   6   7     3518.46     3496.90    296.67 o 
  -3   7   7     3295.76     3596.64    332.61 o 
  -2   7   7     1131.04     1333.82    187.38 o 
  -1   7   7        4.79       40.41     21.85 o 
   0   7   7     2571.14     2475.40    139.72 o 
   1   7   7     4466.95     4241.75    188.97 o 
   2   7   7    20572.71    19988.15    767.62 o 
   3   7   7      127.64      139.52     47.06 o 
   4   7   7       39.37       20.98     21.56 o 
   5   7   7     4320.01     4404.18    281.81 o 
   6   7   7     3159.13     3122.78    237.58 o 
   7   7   7     2248.60     2515.05    209.66 o 
   8   7   7       88.82       71.58     40.25 o 
   9   7   7     3293.50     3514.19    279.76 o 
  10   7   7     5149.58     5879.85    394.44 o 
  -2   8   7     3522.11     3655.21    331.60 o 
  -1   8   7     1728.98     1634.70    208.44 o 
   0   8   7      506.14      391.04     95.05 o 
   1   8   7     4374.15     4143.97    185.69 o 
   2   8   7     9326.39     8420.68    737.39 o 
   3   8   7     7499.69     7519.00    418.39 o 
   4   8   7      273.77      257.07     71.23 o 
   5   8   7      983.18     1149.82    145.32 o 
   6   8   7     3773.43     4047.86    289.32 o 
   7   8   7     2605.13     2883.20    167.11 o 
   8   8   7      796.30     1084.15    144.64 o 
   9   8   7      119.51       99.29     47.22 o 
  10   8   7     2921.51     3035.50    275.52 o 
  -2   9   7     3154.25     3187.79    322.04 o 
  -1   9   7     4640.85     4464.31    370.69 o 
   0   9   7      589.22      549.51    123.32 o 
   1   9   7      830.11      862.19    143.32 o 
   2   9   7     4760.70     4867.22    350.81 o 
   3   9   7     4179.24     4475.72    326.85 o 
   4   9   7     2921.08     2826.88    251.46 o 
   5   9   7       72.47       79.75     52.56 o 
   6   9   7     2733.41     2703.16    158.68 o 
   7   9   7     4198.80     4368.73    214.82 o 
   8   9   7     4262.27     4145.80    216.19 o 
   9   9   7     1244.61     1280.74    167.33 o 
  10   9   7      953.36     1094.28    161.99 o 
  -1  10   7     4332.32     4496.04    389.28 o 
   0  10   7     2493.47     2637.51    282.47 o 
   1  10   7       77.96       47.27     18.11 o 
   2  10   7     1334.93     1418.35    192.18 o 
   3  10   7     3588.01     3565.86    307.66 o 
   4  10   7     4495.62     4638.38    349.29 o 
   5  10   7     1792.75     1759.31    123.82 o 
   6  10   7      336.61      307.37     50.75 o 
   7  10   7     3575.93     3459.87    192.02 o 
   8  10   7     3388.48     3878.76    213.58 o 
   9  10   7     3502.72     3513.27    209.94 o 
   1  11   7     1908.84     2229.00    261.28 o 
   2  11   7        2.63      -10.07     34.43 o 
   3  11   7     1065.03     1105.39    176.70 o 
   4  11   7     4155.83     4057.31    188.07 o 
   5  11   7     2707.29     2732.73    262.92 o 
   6  11   7      600.95      571.63     71.65 o 
   7  11   7      496.47      552.76     74.10 o 
   8  11   7     3244.16     3315.89    200.33 o 
   9  11   7     3883.88     3795.79    224.19 o 
   2  12   7      531.10      575.17    136.47 o 
   3  12   7       95.52       89.87     58.26 o 
   4  12   7     1489.87     1304.28    199.14 o 
   5  12   7     5284.54     5381.95    415.80 o 
   6  12   7     1909.77     1857.80    236.78 o 
   7  12   7       96.07       73.34     47.91 o 
   8  12   7      535.60      412.72     68.40 o 
  -3 -11   8     1455.09     1513.27    187.78 o 
  -2 -11   8     2609.39     2784.63    262.53 o 
  -1 -11   8     2543.16     2732.49    185.42 o 
   0 -11   8      334.34      368.53     67.20 o 
  -5 -10   8     2827.82     2697.20    249.26 o 
  -4 -10   8     1766.02     1772.15    186.53 o 
  -3 -10   8      477.57      510.35    103.56 o 
  -2 -10   8     1717.67     1768.86    197.94 o 
  -1 -10   8     3519.48     3563.85    315.77 o 
   0 -10   8     3392.29     4004.67    453.35 o 
   1 -10   8       42.05       43.19     24.41 o 
   2 -10   8      777.28      731.81    130.02 o 
  -5  -9   8     2709.91     2921.23    258.58 o 
  -4  -9   8     2106.65     2128.22    142.53 o 
  -3  -9   8      405.68      426.98     89.93 o 
  -2  -9   8      591.49      607.93    110.36 o 
  -1  -9   8     3293.87     3187.65    265.31 o 
   0  -9   8     3373.26     4071.04    430.21 o 
   1  -9   8     2016.05     2273.02    164.43 o 
   2  -9   8        3.83        5.73     15.14 o 
   3  -9   8     1534.55     1732.17    203.05 o 
   4  -9   8     4151.73     4374.23    334.54 o 
  -6  -8   8       48.04       42.21     38.90 o 
  -5  -8   8     3531.92     3489.12    204.44 o 
  -4  -8   8     4791.25     4619.79    218.62 o 
  -3  -8   8     2993.02     2897.83    228.40 o 
  -2  -8   8      188.52      203.75     61.17 o 
  -1  -8   8     1708.17     1803.68    187.06 o 
   0  -8   8     3265.41     3674.89    185.46 o 
   1  -8   8     6543.14     7490.18    617.60 o 
   2  -8   8      372.44      393.57     57.09 o 
   3  -8   8      130.78      207.65     65.70 o 
   4  -8   8     7713.36     7374.40    435.07 o 
   5  -8   8     2482.90     2764.25    257.35 o 
  -6  -7   8      372.67      346.19     86.10 o 
  -5  -7   8     1057.87     1006.93     91.00 o 
  -4  -7   8     3676.75     3707.97    187.21 o 
  -3  -7   8     4948.32     4810.24    291.20 o 
  -2  -7   8     3042.17     3003.58    227.75 o 
  -1  -7   8      173.57      166.94     53.03 o 
   0  -7   8     2815.70     2935.30    236.47 o 
   1  -7   8     6612.02     6512.07    641.31 o 
   2  -7   8     3754.30     4105.27    484.07 o 
   3  -7   8      921.41     1006.67     83.19 o 
   4  -7   8      835.55      810.29    128.53 o 
   5  -7   8     2441.81     2682.28    245.72 o 
   6  -7   8     3265.01     3239.43    273.76 o 
  -6  -6   8     2247.28     2348.94    234.51 o 
  -5  -6   8      538.73      487.81     60.35 o 
  -4  -6   8     1299.59     1274.70    100.10 o 
  -3  -6   8     5172.36     5092.25    282.49 o 
  -2  -6   8     5450.08     5190.27    299.36 o 
  -1  -6   8     2320.94     2373.33    133.73 o 
   0  -6   8       36.89       54.67     28.99 o 
   1  -6   8     4770.83     5239.42    332.09 o 
   2  -6   8     6635.99     7379.84    564.94 o 
   3  -6   8     1887.78     2039.63    141.16 o 
   4  -6   8      420.54      405.19     45.44 o 
   5  -6   8      797.25      851.02    127.95 o 
   6  -6   8     3480.13     3448.93    274.86 o 
   7  -6   8     3677.24     3206.78    270.36 o 
  -6  -5   8     4958.15     5128.21    357.82 o 
  -5  -5   8     1901.68     1844.61    117.13 o 
  -4  -5   8        2.69        5.09      9.69 o 
  -3  -5   8     1439.88     1444.39    156.61 o 
  -2  -5   8     5560.06     5473.65    216.62 o 
  -1  -5   8     6069.43     5895.76    318.46 o 
   0  -5   8     1407.26      255.91    694.54 o 
   1  -5   8     1536.59     1533.13    105.93 o 
   2  -5   8     7040.05     7723.80    501.16 o 
   3  -5   8     4443.46     5013.19    167.17 o 
   4  -5   8      657.09      728.33     97.42 o 
   5  -5   8       41.90       37.89     12.60 o 
   6  -5   8     1961.14     1913.10    189.60 o 
   7  -5   8     3186.24     3137.65    176.32 o 
   8  -5   8     2116.71     1823.12    190.98 o 
  -6  -4   8     3318.21     3566.10    293.70 o 
  -5  -4   8     4787.64     4573.12    216.19 o 
  -4  -4   8     1718.65     1728.22     89.02 o 
  -3  -4   8      146.18      117.66     44.35 o 
  -2  -4   8     4204.31     4242.14    180.52 o 
  -1  -4   8     7496.92     7435.02    355.19 o 
   0  -4   8     3777.98     3692.19    152.52 o 
   1  -4   8      226.34      224.57     26.65 o 
   2  -4   8     3215.66     3362.87    122.28 o 
   3  -4   8     9149.37     8875.30    175.15 o 
   4  -4   8     5640.15     5848.98    328.67 o 
   5  -4   8     2177.06     2107.64    187.98 o 
   6  -4   8       15.67       -1.62     30.11 o 
   7  -4   8     4374.52     4028.39    278.01 o 
   8  -4   8     2594.50     2526.96    154.09 o 
  -6  -3   8     2239.20     2328.69    234.62 o 
  -5  -3   8     4251.22     4180.32    451.73 o 
  -4  -3   8     5052.49     5117.16    163.11 o 
  -3  -3   8      116.04      104.33     20.21 o 
  -2  -3   8     1001.23      950.58     62.88 o 
  -1  -3   8     5929.25     6124.89    316.29 o 
   0  -3   8     7848.96     7579.48    341.58 o 
   1  -3   8     2509.56     2468.53     93.37 o 
   2  -3   8      112.43      129.77     19.14 o 
   3  -3   8     6019.04     6174.35    321.75 o 
   4  -3   8     8708.18     8535.29    401.09 o 
   5  -3   8     6245.12     6244.86    333.11 o 
   6  -3   8     1174.77     1370.56    145.01 o 
   7  -3   8      355.50      353.65     75.90 o 
   8  -3   8     3146.44     2979.44    165.01 o 
   9  -3   8     2489.56     2474.34    226.39 o 
  -6  -2   8      214.00      195.55     69.36 o 
  -5  -2   8     2886.94     2945.33    185.23 o 
  -4  -2   8     4928.27     5049.35    162.16 o 
  -3  -2   8    17385.32    17715.16    583.10 o 
  -2  -2   8      126.23      114.07     29.57 o 
  -1  -2   8     1146.02     1114.70     81.55 o 
   0  -2   8     6276.79     6064.12    148.28 o 
   1  -2   8     5382.64     5235.18    196.09 o 
   2  -2   8     3075.90     3157.83     97.21 o 
   3  -2   8      762.60      752.81     97.93 o 
   4  -2   8     6744.49     6737.95    333.74 o 
   5  -2   8     7395.63     7124.41    351.35 o 
   6  -2   8     6421.88     6204.66    327.81 o 
   7  -2   8        6.03      -29.25     27.55 o 
   8  -2   8     1878.71     1764.82    122.33 o 
   9  -2   8     1890.88     1787.79    127.33 o 
  -6  -1   8      297.57      306.95     76.04 o 
  -5  -1   8     1041.86      972.76     82.97 o 
  -4  -1   8     3957.10     4048.12    158.67 o 
  -3  -1   8    12612.76    12634.82    445.50 o 
  -2  -1   8     4409.72     4436.54    175.31 o 
  -1  -1   8       13.50       26.48     13.36 o 
   0  -1   8     4261.71     4254.29    180.00 o 
   1  -1   8     4667.19     4514.91    118.20 o 
   2  -1   8     8088.21     8560.68    216.48 o 
   3  -1   8      450.08      453.08     52.72 o 
   4  -1   8      709.13      735.83     67.84 o 
   5  -1   8     3512.19     3378.89    220.15 o 
   6  -1   8     5375.66     5460.67    295.55 o 
   7  -1   8     1153.76     1068.87    121.14 o 
   8  -1   8      267.28      216.14     40.47 o 
   9  -1   8     1741.89     1856.25    127.26 o 
  -6   0   8     2629.52     2846.55    260.71 o 
  -5   0   8      119.63       97.28     42.02 o 
  -4   0   8      762.03      794.24     74.52 o 
  -3   0   8     6094.72     6119.31    166.78 o 
  -2   0   8     4675.26     4716.00    152.42 o 
  -1   0   8      553.68      631.14     49.27 o 
   0   0   8      308.06      309.86     30.36 o 
   1   0   8     6816.17     7231.37    251.97 o 
   2   0   8    12098.80    13172.05    555.83 o 
   3   0   8     9425.19     9624.47    401.58 o 
   4   0   8      654.61      736.19     65.62 o 
   5   0   8     3072.37     3226.86    178.40 o 
   6   0   8     3915.58     3787.96    231.92 o 
   7   0   8     5001.08     5010.37    158.39 o 
   8   0   8      269.35      228.89     55.75 o 
   9   0   8      682.90      675.76     72.54 o 
  10   0   8     4902.40     4596.50    338.72 o 
  -6   1   8     3191.08     3176.85    276.98 o 
  -5   1   8     1831.71     1945.15    150.36 o 
  -4   1   8       17.45       46.41     21.46 o 
  -3   1   8     2776.12     2617.18    143.02 o 
  -2   1   8     7764.88     7779.40    594.02 o 
  -1   1   8     4662.68     4691.15    130.98 o 
   0   1   8      541.48      543.81     39.61 o 
   1   1   8     2100.29     2270.36     92.81 o 
   2   1   8    13493.40    14295.60    274.13 o 
   3   1   8     9277.89     9345.81    217.14 o 
   4   1   8     5212.06     5264.30    294.14 o 
   5   1   8      467.04      457.61     64.50 o 
   6   1   8     5318.26     5185.86    115.13 o 
   7   1   8     6399.35     6205.31    186.12 o 
   8   1   8     1866.49     1642.34    144.10 o 
   9   1   8     2374.46     2351.15    137.72 o 
  10   1   8      987.68      906.69    144.26 o 
  -6   2   8     4771.92     4313.55    326.49 o 
  -5   2   8     4207.72     4340.29    235.62 o 
  -4   2   8     1254.33     1329.60    239.96 o 
  -3   2   8      746.37      787.03    111.23 o 
  -2   2   8     4661.22     4783.36    259.05 o 
  -1   2   8     8972.01     8975.92    303.01 o 
   0   2   8     3527.37     3489.49    109.52 o 
   1   2   8     1193.03     1218.77    145.46 o 
   2   2   8     1887.26     1967.80     80.21 o 
   3   2   8    13667.37    14428.59    480.12 o 
   4   2   8     7594.38     7844.73    245.72 o 
   5   2   8     1509.16     1511.44     67.95 o 
   6   2   8      395.08      395.17     26.40 o 
   7   2   8     4196.27     4270.64    128.30 o 
   8   2   8     5871.27     5372.09    276.01 o 
   9   2   8     3046.78     2932.92    152.70 o 
  10   2   8      101.63      128.91     56.59 o 
  -5   3   8     4430.57     5137.96    409.55 o 
  -4   3   8     3801.09     4019.19    337.40 o 
  -3   3   8      715.12      783.09    133.06 o 
  -2   3   8     1028.49      922.21     83.98 o 
  -1   3   8     6178.56     5958.87    448.40 o 
   0   3   8     9891.39     9674.51    251.06 o 
   1   3   8     4560.23     4390.45    183.89 o 
   2   3   8      163.59      200.09     23.29 o 
   3   3   8     4267.10     4438.20    193.93 o 
   4   3   8     7414.79     7637.59    276.85 o 
   5   3   8     4068.75     4133.79    126.26 o 
   6   3   8      782.43      875.80     64.32 o 
   7   3   8     1262.62     1307.15     67.52 o 
   8   3   8     3459.62     3411.70    207.12 o 
   9   3   8     3681.05     3812.25    326.83 o 
  10   3   8      443.11      586.19    117.39 o 
  -4   4   8     4447.52     4548.88    372.72 o 
  -3   4   8     3463.47     3370.44    296.99 o 
  -2   4   8      268.58      344.09     82.85 o 
  -1   4   8      846.75      916.17     85.09 o 
   0   4   8     7234.32     7163.07    211.41 o 
   1   4   8     7487.32     7352.30    178.44 o 
   2   4   8     1634.77     1597.74     99.21 o 
   3   4   8      760.60      767.21     67.29 o 
   4   4   8     5785.65     5923.39    165.29 o 
   5   4   8     8139.46     8163.16    234.30 o 
   6   4   8     5124.73     5154.74    152.76 o 
   7   4   8       11.93       10.97     19.96 o 
   8   4   8     1624.48     1527.34    132.04 o 
   9   4   8     3930.77     4053.74    181.10 o 
  10   4   8     1890.67     1931.46    216.32 o 
  -4   5   8     4221.03     4499.60    381.19 o 
  -3   5   8     6262.83     6376.19    438.25 o 
  -2   5   8     1255.24     1507.21    191.27 o 
  -1   5   8      662.27      694.35    120.44 o 
   0   5   8     3004.42     3014.92    180.13 o 
   1   5   8     6352.19     6010.24    236.14 o 
   2   5   8     6406.99     6472.39    193.50 o 
   3   5   8      896.03      947.82     82.30 o 
   4   5   8     3864.82     4032.13    167.55 o 
   5   5   8     6136.37     6164.21    214.48 o 
   6   5   8     8276.19     8099.19    256.70 o 
   7   5   8     3945.63     3979.70    167.25 o 
   8   5   8       74.76       63.75     24.96 o 
   9   5   8     1906.03     2023.24    122.72 o 
  10   5   8     2713.67     2932.40    269.33 o 
  -3   6   8     4225.57     4214.91    359.89 o 
  -2   6   8     5135.37     5183.09    383.40 o 
  -1   6   8      762.77      845.28    140.40 o 
   0   6   8      196.19      201.10     66.78 o 
   1   6   8     4963.33     4837.35    378.23 o 
   2   6   8     4516.26     4350.33    192.01 o 
   3   6   8     6420.64     6078.26    228.18 o 
   4   6   8      145.11      159.99     33.37 o 
   5   6   8     3641.37     3633.75    266.01 o 
   6   6   8     6753.41     6904.08    241.07 o 
   7   6   8     6618.94     6785.84    239.65 o 
   8   6   8     1517.83     1555.64    108.33 o 
   9   6   8      380.34      367.08     52.77 o 
  10   6   8     2747.50     2897.14    270.00 o 
  -3   7   8     1395.81     1497.57    214.98 o 
  -2   7   8     5633.00     6140.41    436.39 o 
  -1   7   8     5710.87     5685.19    397.80 o 
   0   7   8      825.46      776.04    129.20 o 
   1   7   8     1061.66     1074.33    130.64 o 
   2   7   8     4404.35     4295.35    560.74 o 
   3   7   8    11459.68    11841.63    536.63 o 
   4   7   8     1109.46     1228.48    108.63 o 
   5   7   8       31.02       40.37     19.07 o 
   6   7   8     3157.03     3089.11    156.25 o 
   7   7   8     2057.75     2350.17    135.90 o 
   8   7   8     5197.24     5120.99    233.57 o 
   9   7   8      156.71      160.06     59.40 o 
  10   7   8     1136.86     1312.86    180.18 o 
  -2   8   8     3250.57     3226.53    319.05 o 
  -1   8   8     6295.54     6769.32    458.76 o 
   0   8   8     2579.41     2451.31    251.76 o 
   1   8   8        6.76      -19.72     22.84 o 
   2   8   8      485.73      438.80    146.15 o 
   3   8   8     3410.76     3470.59    272.83 o 
   4   8   8     6702.91     7036.99    401.40 o 
   5   8   8     1322.81     1309.59    159.10 o 
   6   8   8      285.93      273.79     73.63 o 
   7   8   8     2559.56     2944.74    247.39 o 
   8   8   8     3999.55     4203.69    215.85 o 
   9   8   8     1839.90     1769.83    199.02 o 
  10   8   8       11.63       62.52     37.04 o 
  -1   9   8     3886.50     3911.70    355.10 o 
   0   9   8     2967.60     2856.74    287.82 o 
   1   9   8     1413.90     1539.81    200.16 o 
   2   9   8       68.71       -1.34     38.25 o 
   3   9   8     3604.83     3365.60    283.91 o 
   4   9   8     5769.32     5755.43    377.44 o 
   5   9   8     4272.29     4638.72    330.93 o 
   6   9   8      283.29      290.25     83.68 o 
   7   9   8      304.35      318.38     76.60 o 
   8   9   8     3586.25     3464.93    198.74 o 
   9   9   8     3012.13     2979.96    188.99 o 
   0  10   8     4180.28     3826.62    351.63 o 
   1  10   8     2804.81     2869.38    290.19 o 
   2  10   8      966.38     1110.73    171.31 o 
   3  10   8      732.76      711.65    132.62 o 
   4  10   8     3260.48     3419.31    299.87 o 
   5  10   8     5418.17     5303.69    377.04 o 
   6  10   8     2915.71     2983.88    276.90 o 
   7  10   8      124.41      115.48     37.53 o 
   8  10   8     1384.64     1356.95    124.51 o 
   9  10   8     3933.53     4016.65    228.36 o 
   1  11   8     3394.50     3754.72    348.99 o 
   2  11   8     2050.83     2011.13    246.41 o 
   3  11   8      555.38      716.81    145.09 o 
   4  11   8      988.50     1106.57    175.72 o 
   5  11   8     4699.43     4706.80    221.93 o 
   6  11   8     3195.33     3112.82    182.93 o 
   7  11   8     1241.65     1169.69    113.56 o 
   8  11   8        4.52      -18.12     20.74 o 
   3  12   8     1984.14     2073.33    256.49 o 
   4  12   8      244.74      250.80     79.96 o 
   5  12   8      615.72      503.32    124.39 o 
   6  12   8     2994.90     3014.24    305.64 o 
   7  12   8     2890.03     3007.75    188.21 o 
  -1 -11   9     2673.83     2967.65    282.67 o 
  -3 -10   9     2073.14     1996.20    208.72 o 
  -2 -10   9        5.25       55.39     48.75 o 
  -1 -10   9      975.89     1090.25    135.35 o 
   0 -10   9     2272.57     2540.11    253.96 o 
   1 -10   9     3176.67     3138.03    286.80 o 
  -4  -9   9     2852.72     2678.36    231.11 o 
  -3  -9   9     3683.38     3443.97    270.27 o 
  -2  -9   9     2501.58     2322.21    222.82 o 
  -1  -9   9        4.84       21.15     21.23 o 
   0  -9   9     2134.78     2469.27    159.22 o 
   1  -9   9     4022.88     4252.69    326.56 o 
   2  -9   9     2099.94     2686.37    258.07 o 
   3  -9   9      143.96      271.88     86.40 o 
  -5  -8   9        2.91        9.03     31.17 o 
  -4  -8   9     1401.67     1347.00    154.29 o 
  -3  -8   9     4000.30     3626.84    267.89 o 
  -2  -8   9     2678.97     2492.88    222.48 o 
  -1  -8   9      962.13     1017.23    140.97 o 
   0  -8   9     1084.38     1202.48    104.00 o 
   1  -8   9     4816.58     5655.35    324.61 o 
   2  -8   9     3703.59     4035.55    309.60 o 
   3  -8   9      687.06      717.01    130.10 o 
   4  -8   9     1492.93     1508.38    188.80 o 
   5  -8   9     1741.41     1520.93    195.40 o 
  -5  -7   9     1098.63     1038.99    154.04 o 
  -4  -7   9        3.60      -13.10     19.53 o 
  -3  -7   9     1439.97     1358.42    151.81 o 
  -2  -7   9     5964.14     5207.94    324.20 o 
  -1  -7   9     3417.90     3545.94    264.78 o 
   0  -7   9      307.02      361.84     81.27 o 
   1  -7   9     1659.47     1957.82    125.54 o 
   2  -7   9     4046.50     4825.03    370.71 o 
   3  -7   9     3050.50     3360.47    274.69 o 
   4  -7   9     2152.45     1872.72    204.86 o 
   5  -7   9      172.06      216.06     74.88 o 
   6  -7   9     2583.94     2694.29    256.40 o 
  -5  -6   9     3388.33     3555.62    294.35 o 
  -4  -6   9      612.04      608.67     71.73 o 
  -3  -6   9      403.67      268.54     66.50 o 
  -2  -6   9     4798.01     4692.44    295.87 o 
  -1  -6   9     6079.01     6338.51    316.40 o 
   0  -6   9     3983.87     4091.07    279.40 o 
   1  -6   9       37.55       75.14     24.05 o 
   2  -6   9     2124.18     2499.80    223.23 o 
   3  -6   9     2719.85     3016.96    128.60 o 
   4  -6   9     2685.48     2964.90    249.15 o 
   5  -6   9      184.35      121.59     50.82 o 
   6  -6   9      428.63      404.91     94.60 o 
   7  -6   9     3573.01     3194.16    273.53 o 
  -5  -5   9     3937.81     3961.49    311.53 o 
  -4  -5   9     3212.13     3038.55    170.32 o 
  -3  -5   9      180.75      201.51     55.76 o 
  -2  -5   9     2129.51     1902.10    173.53 o 
  -1  -5   9     5864.56     5782.92    222.23 o 
   0  -5   9     7987.37     6048.84   1847.67 o 
   1  -5   9     3186.57     3273.58    142.44 o 
   2  -5   9       71.05       75.92     14.41 o 
   3  -5   9     2477.65     2675.28     97.04 o 
   4  -5   9     4461.11     4648.31    307.01 o 
   5  -5   9     2686.14     2793.54    236.26 o 
   6  -5   9        8.02       20.05     28.73 o 
   7  -5   9      717.01      666.07    113.69 o 
  -5  -4   9     2607.88     2592.36    285.74 o 
  -4  -4   9     5389.62     5297.12    220.25 o 
  -3  -4   9     2815.52     2752.89    198.93 o 
  -2  -4   9     1707.19     1568.79    151.18 o 
  -1  -4   9     2687.76     2532.56    135.85 o 
   0  -4   9     5680.60      613.86   2702.83 o 
   1  -4   9     7836.71     7772.81    235.02 o 
   2  -4   9     1907.44     1889.95     91.98 o 
   3  -4   9      231.92      310.95     70.54 o 
   4  -4   9     3627.75     3667.72    260.10 o 
   5  -4   9     5591.48     5715.73    338.16 o 
   6  -4   9     2449.30     2488.88    215.65 o 
   7  -4   9        7.96       15.71     21.57 o 
   8  -4   9     1081.08      931.70     93.08 o 
  -5  -3   9      644.42      637.23     70.17 o 
  -4  -3   9     3674.71     3663.28    301.62 o 
  -3  -3   9     7558.68     7109.25    340.60 o 
  -2  -3   9     1228.24     1149.23    124.36 o 
  -1  -3   9      430.95      386.47     73.81 o 
   0  -3   9     5286.53     2979.50   1926.17 o 
   1  -3   9     6505.95     6545.66    204.17 o 
   2  -3   9     4771.86     4804.31    148.01 o 
   3  -3   9       16.03       10.68     19.66 o 
   4  -3   9     1933.65     2006.52    178.16 o 
   5  -3   9     6609.20     6790.43    363.27 o 
   6  -3   9     6661.38     6650.69    364.60 o 
   7  -3   9     1177.42     1145.57    138.83 o 
   8  -3   9       42.52       10.41     12.97 o 
  -6  -2   9     2340.60     2645.57    259.59 o 
  -5  -2   9       59.56       48.31     19.24 o 
  -4  -2   9     3084.08     2826.98    152.12 o 
  -3  -2   9     7899.39     7229.76    342.47 o 
  -2  -2   9     7930.96     7604.06    357.16 o 
  -1  -2   9      377.38      387.96     48.68 o 
   0  -2   9       74.13       32.25     23.96 o 
   1  -2   9     5123.40     4905.40    170.52 o 
   2  -2   9     2958.24     3017.31    113.20 o 
   3  -2   9     3835.52     3685.15    243.74 o 
   4  -2   9      108.15      104.37     37.93 o 
   5  -2   9     4676.91     4605.58    281.85 o 
   6  -2   9     4395.19     4178.13    270.48 o 
   7  -2   9     4691.92     4431.20    283.48 o 
   8  -2   9      537.34      522.14     91.76 o 
   9  -2   9      236.49      187.73     75.97 o 
  -6  -1   9     4218.24     4128.13    329.99 o 
  -5  -1   9      995.13      933.63     86.15 o 
  -4  -1   9      325.64      311.20     48.48 o 
  -3  -1   9     2113.67     2154.95    167.55 o 
  -2  -1   9     3661.57     3277.46    213.18 o 
  -1  -1   9     7369.69     7050.18    240.88 o 
   0  -1   9     1303.17      259.43    606.18 o 
   1  -1   9     3224.54     3269.05    135.39 o 
   2  -1   9     6999.25     7251.77    498.44 o 
   3  -1   9     7289.50     6963.61    350.37 o 
   4  -1   9     2942.80     2767.63    206.10 o 
   5  -1   9      369.47      389.87     72.52 o 
   6  -1   9     2539.31     2596.87    200.94 o 
   7  -1   9     6884.87     7126.99    368.05 o 
   8  -1   9     1618.15     1478.96    152.27 o 
   9  -1   9      254.53      209.68     42.31 o 
  -5   0   9     2826.56     2991.72    262.97 o 
  -4   0   9     1187.87     1028.83     89.64 o 
  -3   0   9     1147.47     1138.33    119.20 o 
  -2   0   9     6185.11     6167.28    636.39 o 
  -1   0   9     6117.96     6214.91    290.37 o 
   0   0   9     5959.89     6350.54    217.49 o 
   1   0   9        0.81       14.56      8.44 o 
   2   0   9     3228.72     3388.10    130.11 o 
   3   0   9     8424.24     7963.27    372.97 o 
   4   0   9     7585.21     7379.69    358.11 o 
   5   0   9      640.08      534.06     85.76 o 
   6   0   9      775.06      807.40    106.32 o 
   7   0   9     3851.45     3586.88    238.78 o 
   8   0   9     4753.21     4598.18    278.12 o 
   9   0   9      923.04      901.30     95.07 o 
  10   0   9      343.66      286.62     81.91 o 
  -5   1   9     3746.96     3922.04    305.54 o 
  -4   1   9     3494.52     3517.73    397.70 o 
  -3   1   9      202.83      215.95     43.84 o 
  -2   1   9     1780.07     1837.28    119.65 o 
  -1   1   9     5598.76     5627.69    346.83 o 
   0   1   9     7239.06     7303.52    243.94 o 
   1   1   9     4467.01     4551.98    165.92 o 
   2   1   9      455.96      523.74     37.85 o 
   3   1   9     4771.81     4828.15    170.09 o 
   4   1   9     7935.08     7644.85    360.91 o 
   5   1   9     4890.06     4751.22    270.91 o 
   6   1   9      327.58      331.31     64.73 o 
   7   1   9     1575.98     1568.41    147.05 o 
   8   1   9     3827.00     3767.81    240.19 o 
   9   1   9     1900.65     1957.73    130.61 o 
  10   1   9     1947.57     1913.80    217.25 o 
  -5   2   9     2520.14     3027.67    308.49 o 
  -4   2   9     4330.96     5141.33    387.59 o 
  -3   2   9     1937.81     1862.30    131.31 o 
  -2   2   9       25.76       50.02     45.83 o 
  -1   2   9     2332.21     2435.91    152.00 o 
   0   2   9     9314.84     8993.34    234.43 o 
   1   2   9     6535.40     6755.55    236.13 o 
   2   2   9     1055.75     1045.08     59.82 o 
   3   2   9      436.98      458.34     43.78 o 
   4   2   9     4349.04     4478.10    248.13 o 
   5   2   9     6595.37     6812.90    184.10 o 
   6   2   9     3014.11     3031.31    127.90 o 
   7   2   9       81.88       68.95     15.59 o 
   8   2   9     3182.46     2972.93    205.91 o 
   9   2   9     3276.00     3131.93    167.14 o 
  10   2   9     2127.05     2316.26    242.62 o 
  -4   3   9     4280.58     4703.72    376.77 o 
  -3   3   9     3714.64     4039.17    325.99 o 
  -2   3   9     1236.56     1245.84    103.46 o 
  -1   3   9        9.67       46.01     25.62 o 
   0   3   9     3805.56     3988.40    298.77 o 
   1   3   9    11027.21    10792.37    690.96 o 
   2   3   9     6868.51     4707.68   2055.37 o 
   3   3   9      336.76      333.00     41.41 o 
   4   3   9     1997.46     2040.17    101.90 o 
   5   3   9     5053.00     5151.39    233.07 o 
   6   3   9     5356.99     5353.09    178.28 o 
   7   3   9      740.46      753.92     45.74 o 
   8   3   9      323.43      324.01     64.29 o 
   9   3   9     2974.11     2978.65    160.42 o 
  10   3   9     4182.13     4518.88    344.25 o 
  -4   4   9     1273.63     1503.64    211.83 o 
  -3   4   9     4524.77     5067.94    380.55 o 
  -2   4   9     5875.17     5761.87    388.93 o 
  -1   4   9      496.36      444.55     60.97 o 
   0   4   9      805.46      715.26     75.01 o 
   1   4   9     6250.81     6292.47    312.38 o 
   2   4   9     9353.44     9431.38    509.84 o 
   3   4   9     3375.47     3332.37    149.94 o 
   4   4   9      189.46      221.46     34.32 o 
   5   4   9     1631.49     1708.33    179.63 o 
   6   4   9     5573.79     5782.62    199.75 o 
   7   4   9     5354.18     5208.84    235.45 o 
   8   4   9      724.88      687.34     73.09 o 
   9   4   9      337.22      316.73     48.52 o 
  10   4   9     2730.58     3072.20    280.28 o 
  -3   5   9     1928.50     1945.46    235.63 o 
  -2   5   9     4839.93     4812.10    365.28 o 
  -1   5   9     1813.39     2046.46    214.44 o 
   0   5   9      300.50      322.11     52.73 o 
   1   5   9     2139.62     2119.59    132.15 o 
   2   5   9     4698.17     4648.58    236.66 o 
   3   5   9    19638.88    19469.40    785.28 o 
   4   5   9      150.50      182.81     31.76 o 
   5   5   9      161.76      167.13     33.56 o 
   6   5   9     2438.91     2402.30    127.03 o 
   7   5   9     5755.97     5963.77    216.37 o 
   8   5   9     4345.52     4498.40    184.44 o 
   9   5   9       80.41       61.91     22.68 o 
  10   5   9     1038.05     1205.88    175.40 o 
  -3   6   9      150.47      304.98     93.72 o 
  -2   6   9     4179.20     4629.02    370.73 o 
  -1   6   9     5070.90     5354.21    378.93 o 
   0   6   9     2700.45     2969.32    260.22 o 
   1   6   9        8.59       -1.76     19.87 o 
   2   6   9     1835.39     1855.08    123.51 o 
   3   6   9     6870.55     6642.50    248.27 o 
   4   6   9     5790.44     5881.19    226.64 o 
   5   6   9      175.55      191.66     35.92 o 
   6   6   9      813.38      773.21     73.89 o 
   7   6   9     4406.86     4661.71    204.47 o 
   8   6   9     4502.94     4887.77    213.61 o 
   9   6   9     1527.68     1708.51     98.71 o 
  10   6   9       39.26       30.59     25.93 o 
  -2   7   9     1080.37     1031.85    176.18 o 
  -1   7   9     4585.91     4659.21    368.01 o 
   0   7   9     6575.83     6716.35    428.33 o 
   1   7   9     1905.35     1923.35    208.57 o 
   2   7   9       27.80       46.17     34.18 o 
   3   7   9     2392.03     2383.80    152.70 o 
   4   7   9     2135.57     2208.84    137.97 o 
   5   7   9     2053.04     2009.05    129.16 o 
   6   7   9      334.00      288.50     47.72 o 
   7   7   9     2931.07     2942.87    156.38 o 
   8   7   9     5553.19     5719.41    360.38 o 
   9   7   9     4399.56     4506.53    238.26 o 
  -1   8   9     1831.99     1991.12    241.81 o 
   0   8   9     5087.29     5244.18    393.00 o 
   1   8   9     4032.34     4327.17    335.27 o 
   2   8   9      929.26      798.36    134.58 o 
   3   8   9      321.11      385.69     90.98 o 
   4   8   9     3365.65     3387.24    266.95 o 
   5   8   9     4969.85     5023.77    334.28 o 
   6   8   9     2487.80     2329.60    215.14 o 
   7   8   9       44.29      -48.94     37.45 o 
   8   8   9     3185.77     3139.88    257.78 o 
   9   8   9     2793.69     3231.19    194.87 o 
   0   9   9     3537.13     3279.49    317.01 o 
   1   9   9     4539.02     4486.92    360.34 o 
   2   9   9     3891.93     3516.41    306.27 o 
   3   9   9       86.76       76.56     36.53 o 
   4   9   9      903.87     1228.68    166.99 o 
   5   9   9     4589.11     4680.05    337.64 o 
   6   9   9     4331.88     4734.79    338.02 o 
   7   9   9     1933.09     1840.77    204.56 o 
   8   9   9       60.43       91.36     30.17 o 
   9   9   9     2587.55     2568.99    177.38 o 
   1  10   9     2223.47     2451.85    273.70 o 
   2  10   9     4127.54     3996.14    345.05 o 
   3  10   9     1608.64     1676.02    211.79 o 
   4  10   9       12.71       22.05     34.79 o 
   5  10   9     1520.70     1557.93    198.07 o 
   6  10   9     5908.69     5851.41    398.88 o 
   7  10   9     2876.84     3063.03    187.31 o 
   8  10   9      345.73      374.36     66.30 o 
   9  10   9      167.83      144.37     46.39 o 
   2  11   9     2839.69     2971.35    308.06 o 
   3  11   9     3572.86     3574.14    330.52 o 
   4  11   9      876.34      976.28    166.73 o 
   5  11   9        9.16      -11.22     32.81 o 
   6  11   9     2102.17     2250.44    157.56 o 
   7  11   9     3349.92     3297.95    198.86 o 
   8  11   9     1301.28     1307.76    126.54 o 
   5  12   9      923.24     1100.09    181.38 o 
  -2 -10  10     2799.87     2530.54    251.41 o 
  -1 -10  10      566.20      562.71    119.40 o 
   0 -10  10      676.33      642.04    126.66 o 
  -3  -9  10     2009.79     1919.05    205.53 o 
  -2  -9  10     3525.50     3181.00    273.76 o 
  -1  -9  10     2692.47     2769.30    259.59 o 
   0  -9  10      133.42      158.26     64.49 o 
   1  -9  10     1313.30     1412.56    186.64 o 
   2  -9  10     3190.18     3410.54    302.11 o 
  -4  -8  10      588.43      436.57     90.12 o 
  -3  -8  10      467.39      389.32     88.39 o 
  -2  -8  10     2867.99     2789.95    245.03 o 
  -1  -8  10     3560.90     3553.81    285.82 o 
   0  -8  10     1658.92     1748.96    196.77 o 
   1  -8  10       45.68       33.50     33.06 o 
   2  -8  10     2195.95     2174.09    226.39 o 
   3  -8  10     4458.75     5142.21    366.08 o 
   4  -8  10     2515.77     2400.78    247.50 o 
  -4  -7  10     2412.44     2103.25    192.58 o 
  -3  -7  10      136.22      152.38     56.58 o 
  -2  -7  10      346.64      417.50     89.16 o 
  -1  -7  10     3625.34     3556.48    275.39 o 
   0  -7  10     3750.29     3661.13    284.46 o 
   1  -7  10      956.38     1058.74    112.96 o 
   2  -7  10      393.05      397.89     93.93 o 
   3  -7  10     2933.14     3399.38    280.28 o 
   4  -7  10     3255.17     3622.65    296.03 o 
   5  -7  10      942.01     1132.18    163.23 o 
  -4  -6  10     4779.86     4365.11    277.99 o 
  -3  -6  10     1625.16     1513.04    160.72 o 
  -2  -6  10        2.27       13.15     22.42 o 
  -1  -6  10     1569.71     1774.08    183.71 o 
   0  -6  10     4386.27     4396.22    305.07 o 
   1  -6  10     2963.38     3291.60    261.99 o 
   2  -6  10       95.23      138.70     56.07 o 
   3  -6  10      351.68      353.69     83.04 o 
   4  -6  10     3551.78     3479.46    280.44 o 
   5  -6  10     3521.22     3629.26    292.03 o 
   6  -6  10      738.59      864.95    139.19 o 
  -4  -5  10     2996.46     2828.91    213.64 o 
  -3  -5  10     3111.31     2700.81    212.90 o 
  -2  -5  10      371.56      417.68     84.09 o 
  -1  -5  10      503.21      459.37     59.15 o 
   0  -5  10     4382.85     4174.00    286.15 o 
   1  -5  10     6415.25     6294.68    289.49 o 
   2  -5  10     3066.13     3980.27    410.30 o 
   3  -5  10      483.03      376.66     81.06 o 
   4  -5  10     1245.43     1218.55    155.90 o 
   5  -5  10     3821.13     3536.43    276.44 o 
   6  -5  10     2560.66     2435.24    229.22 o 
   7  -5  10      260.71      297.00     80.72 o 
  -5  -4  10        0.11      -19.40     45.75 o 
  -4  -4  10     2280.90     2176.79    180.38 o 
  -3  -4  10     2612.10     2437.52    196.03 o 
  -2  -4  10     9094.60     8055.85    400.38 o 
  -1  -4  10       60.62       50.24     19.23 o 
   0  -4  10      890.53      911.04    122.56 o 
   1  -4  10     5717.55     5944.83    202.28 o 
   2  -4  10     6757.92     6970.47    203.86 o 
   3  -4  10     4483.05     4095.68    283.52 o 
   4  -4  10        1.59       -1.77     19.22 o 
   5  -4  10     3031.64     2925.02    241.65 o 
   6  -4  10     3938.40     3852.12    283.87 o 
   7  -4  10     2920.72     2729.27    237.63 o 
   8  -4  10       36.09       27.52     32.88 o 
  -5  -3  10      989.73      955.55    149.45 o 
  -4  -3  10      408.95      392.56     74.34 o 
  -3  -3  10     1603.59     1589.65    152.16 o 
  -2  -3  10     7543.52     6857.44    353.85 o 
  -1  -3  10     3569.78     3225.48    158.14 o 
   0  -3  10       22.36        2.22     18.93 o 
   1  -3  10     4001.75     3953.65    260.67 o 
   2  -3  10     3833.74     4139.10    133.10 o 
   3  -3  10     7103.68     6867.12    373.80 o 
   4  -3  10     1372.24     1312.98    149.45 o 
   5  -3  10       96.70       40.93     25.54 o 
   6  -3  10     2366.28     2332.95    210.00 o 
   7  -3  10     3052.07     3195.31    251.96 o 
   8  -3  10     1341.93     1331.43    158.72 o 
  -5  -2  10     4458.67     4486.94    342.13 o 
  -4  -2  10      428.73      413.95     72.21 o 
  -3  -2  10      286.74      275.53     62.13 o 
  -2  -2  10     2556.50     2485.89    192.79 o 
  -1  -2  10     3610.92     3668.77    169.55 o 
   0  -2  10     1994.61     1835.42    169.18 o 
   1  -2  10       58.92       83.04     20.05 o 
   2  -2  10     4012.30     4283.60    343.19 o 
   3  -2  10     6984.59     7080.16    373.84 o 
   4  -2  10     5956.67     5766.87    334.11 o 
   5  -2  10      553.67      443.51     86.23 o 
   6  -2  10     1615.29     1517.52    163.91 o 
   7  -2  10     2213.25     2132.08    197.90 o 
   8  -2  10     3066.12     2991.25    241.17 o 
   9  -2  10      744.80      847.35     93.23 o 
  -4  -1  10     2768.41     2472.91    192.47 o 
  -3  -1  10       38.26       43.18     22.61 o 
  -2  -1  10     1056.63     1041.97    121.35 o 
  -1  -1  10     5682.51     5303.78    211.17 o 
   0  -1  10     7788.57     7659.82    376.21 o 
   1  -1  10     1390.05     1422.88     89.20 o 
   2  -1  10      579.84      619.94     49.58 o 
   3  -1  10     5346.80     5407.41    312.58 o 
   4  -1  10     4013.10     4236.91    272.57 o 
   5  -1  10     3771.43     3717.36    255.44 o 
   6  -1  10      197.36      197.50     58.88 o 
   7  -1  10     2198.00     2088.85    190.26 o 
   8  -1  10     3111.35     2842.47    226.76 o 
   9  -1  10     1614.84     1655.80    129.23 o 
  -4   0  10     4079.23     3761.28    248.74 o 
  -3   0  10     1429.12     1375.05    141.25 o 
  -2   0  10      276.05      334.01     67.99 o 
  -1   0  10     2298.53     2261.16    183.58 o 
   0   0  10     7997.65     7655.34    373.00 o 
   1   0  10     5924.81     5291.59    360.45 o 
   2   0  10      888.37      996.14     69.13 o 
   3   0  10      946.10      897.05    114.83 o 
   4   0  10     8049.35     8412.98    403.01 o 
   5   0  10     5876.87     5810.67    325.30 o 
   6   0  10     1796.95     1608.77    159.06 o 
   7   0  10       15.64       38.14     22.72 o 
   8   0  10     1717.01     1588.66    161.41 o 
   9   0  10     3464.89     2958.95    227.60 o 
  -4   1  10     4155.22     4282.17    378.26 o 
  -3   1  10     4121.85     4044.45    200.49 o 
  -2   1  10     1243.80     1259.38    117.72 o 
  -1   1  10      144.42      168.43     34.60 o 
   0   1  10     5095.69     5135.24    166.46 o 
   1   1  10    10032.08    10554.32    401.35 o 
   2   1  10     3340.14     3421.56    129.09 o 
   3   1  10        6.24       17.11      8.07 o 
   4   1  10     1803.09     1941.71    170.76 o 
   5   1  10     6089.23     5997.11    326.16 o 
   6   1  10     5300.82     5412.59    307.03 o 
   7   1  10     1649.29     1431.92    149.29 o 
   8   1  10      213.40      159.55     48.14 o 
   9   1  10     1837.34     1835.73    170.95 o 
  -4   2  10     1131.05     1217.96    183.87 o 
  -3   2  10     5080.57     4942.58    496.19 o 
  -2   2  10     4716.03     4600.67    311.19 o 
  -1   2  10     1048.05     1062.90    111.91 o 
   0   2  10      140.83      145.10     33.44 o 
   1   2  10     6598.76     6679.34    452.06 o 
   2   2  10     6445.39     2474.55   2434.65 o 
   3   2  10     1544.59     1596.86     89.23 o 
   4   2  10       60.23       87.75     24.94 o 
   5   2  10     2890.98     2670.60     84.48 o 
   6   2  10     6573.96     6445.62    338.10 o 
   7   2  10     4557.95     4405.35    272.17 o 
   8   2  10      135.29      161.32     50.97 o 
   9   2  10      760.97      714.64    103.48 o 
  -4   3  10       28.73       98.17     64.65 o 
  -3   3  10     4297.34     5030.85    379.74 o 
  -2   3  10     6728.05     6765.24    524.72 o 
  -1   3  10     2366.93     2741.66    157.64 o 
   0   3  10     1666.83     1575.21    112.59 o 
   1   3  10     2460.22     2502.37    113.68 o 
   2   3  10     6981.90     6849.10    237.79 o 
   3   3  10     4290.65     4370.91    475.58 o 
   4   3  10       56.17       74.51     41.76 o 
   5   3  10      200.74      251.95     34.37 o 
   6   3  10     2468.09     2505.04    179.96 o 
   7   3  10     5625.43     5588.85    310.52 o 
   8   3  10     2392.29     2257.03    185.47 o 
   9   3  10       43.22       39.03     24.99 o 
  -3   4  10      249.18      253.75     83.15 o 
  -2   4  10     3544.88     3817.10    318.61 o 
  -1   4  10     4424.92     4369.57    431.69 o 
   0   4  10      818.82      936.23    109.93 o 
   1   4  10      120.92      150.48     33.85 o 
   2   4  10     4741.84     4755.67    164.17 o 
   3   4  10     5817.85     6042.76    406.01 o 
   4   4  10     8992.65     9340.55    380.95 o 
   5   4  10     2279.77     2326.74    141.37 o 
   6   4  10     1064.88     1106.01     78.52 o 
   7   4  10     3627.77     3800.09    274.58 o 
   8   4  10     3208.54     3378.94    231.97 o 
   9   4  10      783.36      708.93     98.64 o 
  -3   5  10      169.37       51.74     30.65 o 
  -2   5  10      758.20      834.00    145.07 o 
  -1   5  10     4139.76     4394.50    335.41 o 
   0   5  10     4875.16     4588.94    343.36 o 
   1   5  10      698.73      687.90     76.52 o 
   2   5  10     2156.66     2299.51    137.99 o 
   3   5  10     4312.22     4386.88    191.85 o 
   4   5  10    11791.58    11857.53    513.86 o 
   5   5  10     3054.83     3179.14    201.71 o 
   6   5  10      687.29      650.87     64.27 o 
   7   5  10     2247.87     2324.42    140.06 o 
   8   5  10     1673.40     1752.52    163.71 o 
   9   5  10     3689.84     3732.27    246.26 o 
  -2   6  10        2.59       16.47     33.53 o 
  -1   6  10     2101.68     2282.19    246.36 o 
   0   6  10     4876.20     5037.11    355.77 o 
   1   6  10     2857.83     2918.10    170.93 o 
   2   6  10       70.37       27.39     47.72 o 
   3   6  10      260.02      260.14     46.19 o 
   4   6  10     3227.72     3379.48    169.21 o 
   5   6  10     8507.98     8624.48    290.58 o 
   6   6  10     2211.07     2130.60    276.88 o 
   7   6  10      208.32      199.94     37.59 o 
   8   6  10     2269.81     2353.25    148.55 o 
   9   6  10     3266.03     3318.40    231.84 o 
  -1   7  10       46.55        0.20     26.97 o 
   0   7  10     2860.77     2853.70    273.79 o 
   1   7  10     3921.36     3685.43    303.81 o 
   2   7  10     2851.12     3181.26    264.70 o 
   3   7  10       59.13       62.16     38.45 o 
   4   7  10     1944.47     1863.94    128.37 o 
   5   7  10     3566.11     3643.39    182.84 o 
   6   7  10     5148.42     5240.53    249.39 o 
   7   7  10      470.76      438.92     58.42 o 
   8   7  10      401.84      387.22     55.75 o 
   9   7  10     2714.85     2746.71    165.45 o 
  -1   8  10      210.37      231.12     88.30 o 
   0   8  10      232.73      276.07     88.30 o 
   1   8  10     4447.10     4689.42    362.38 o 
   2   8  10     4929.84     5204.65    369.04 o 
   3   8  10     2537.85     2638.95    243.94 o 
   4   8  10       44.78       13.78     21.55 o 
   5   8  10     2011.41     2121.09    207.54 o 
   6   8  10     4337.50     4546.81    312.72 o 
   7   8  10     2922.44     3120.13    253.63 o 
   8   8  10       74.48       81.13     41.24 o 
   9   8  10      738.35      901.17    149.56 o 
   0   9  10       61.80       23.65     33.36 o 
   1   9  10     1374.43     1409.64    201.29 o 
   2   9  10     4274.77     4540.38    359.38 o 
   3   9  10     3477.34     3611.30    303.78 o 
   4   9  10      859.55      878.87    142.01 o 
   5   9  10      373.74      292.12     79.42 o 
   6   9  10     3843.03     4138.27    315.88 o 
   7   9  10     3331.77     3265.98    275.29 o 
   8   9  10     1680.28     1942.56    210.65 o 
   9   9  10       52.11       91.10     39.03 o 
   2  10  10     1998.73     1841.08    231.37 o 
   3  10  10     3703.60     4192.23    347.88 o 
   4  10  10     2474.88     2760.86    273.44 o 
   5  10  10      381.59      407.37    101.92 o 
   6  10  10      416.41      297.03     82.44 o 
   7  10  10     3638.60     3418.98    300.67 o 
   8  10  10     3220.70     3227.32    200.74 o 
   3  11  10     2617.25     2611.21    284.92 o 
   4  11  10     4913.08     4989.06    394.21 o 
   5  11  10      887.38      809.15    149.01 o 
   6  11  10      103.70       56.16     37.12 o 
  -1  -9  11     4231.74     4217.48    336.54 o 
   0  -9  11     2412.80     2699.98    267.82 o 
  -3  -8  11      752.99      848.18    133.86 o 
  -2  -8  11       56.35      122.87     54.25 o 
  -1  -8  11     2203.78     2452.52    242.29 o 
   0  -8  11     2822.82     2954.15    270.35 o 
   1  -8  11     2324.41     2692.80    258.21 o 
   2  -8  11      236.85      214.67     79.47 o 
  -3  -7  11     3057.70     2807.87    243.12 o 
  -2  -7  11      701.22      484.06     98.05 o 
  -1  -7  11      619.31      420.44     96.34 o 
   0  -7  11     2305.17     2038.03    213.43 o 
   1  -7  11     2739.58     2918.24    265.05 o 
   2  -7  11     1673.93     1741.39    205.50 o 
   3  -7  11       21.62       13.34     34.82 o 
   4  -7  11     2384.23     2564.48    253.01 o 
  -4  -6  11     2414.66     2157.67    197.90 o 
  -3  -6  11     4783.25     4197.89    291.74 o 
  -2  -6  11     3095.72     2678.65    235.32 o 
  -1  -6  11      119.80      131.34     51.81 o 
   0  -6  11      332.65      388.87     89.00 o 
   1  -6  11     2030.26     1981.57    208.31 o 
   2  -6  11     4451.43     4435.70    325.47 o 
   3  -6  11     1619.21     1570.53    187.39 o 
   4  -6  11      242.86      379.30     91.45 o 
   5  -6  11     2889.90     3046.86    271.08 o 
   6  -6  11     3448.73     3410.93    290.35 o 
  -4  -5  11      607.85      691.10    106.20 o 
  -3  -5  11     2358.53     1839.22    181.69 o 
  -2  -5  11     8156.93     6454.24    373.85 o 
  -1  -5  11     2837.48     2686.70    232.03 o 
   0  -5  11      898.20      961.62    138.07 o 
   1  -5  11     2034.01     1956.49    200.64 o 
   2  -5  11     3409.63     3336.50    269.72 o 
   3  -5  11     3832.70     3596.24    283.63 o 
   4  -5  11      280.42      306.98     80.47 o 
   5  -5  11      654.34      798.69    133.21 o 
   6  -5  11     2410.65     2351.71    232.93 o 
  -4  -4  11       59.13      105.48     39.14 o 
  -3  -4  11     1618.56     1447.10    155.54 o 
  -2  -4  11     4030.05     3767.97    267.22 o 
  -1  -4  11     6505.36     5738.45    346.48 o 
   0  -4  11      802.60      757.58    118.04 o 
   1  -4  11       29.91       69.85     35.98 o 
   2  -4  11     2972.77     2806.39    237.94 o 
   3  -4  11     3252.88     3254.94    262.06 o 
   4  -4  11     3759.37     3781.11    285.69 o 
   5  -4  11       22.80       -6.66     28.01 o 
   6  -4  11     1105.96     1038.43    146.97 o 
   7  -4  11     1058.71     1076.96    152.67 o 
  -4  -3  11     1027.05      935.89    118.71 o 
  -3  -3  11       17.99       30.32     30.34 o 
  -2  -3  11      284.74      288.24     69.31 o 
  -1  -3  11     2740.90     2515.48    211.86 o 
   0  -3  11     5458.52     5070.20    316.76 o 
   1  -3  11      473.63      430.30     87.23 o 
   2  -3  11     2219.25     2230.68    207.83 o 
   3  -3  11     4116.49     3923.87    281.68 o 
   4  -3  11     6028.22     5974.61    361.49 o 
   5  -3  11     2625.47     2738.18    235.69 o 
   6  -3  11       32.98      -11.28     35.93 o 
   7  -3  11      647.33      736.96    118.83 o 
   8  -3  11     3443.21     3120.27    261.93 o 
  -4  -2  11     2671.97     2574.41    206.62 o 
  -3  -2  11     1508.79     1460.53    152.31 o 
  -2  -2  11       33.45       71.76     40.84 o 
  -1  -2  11     3298.03     2981.33    227.92 o 
   0  -2  11     4598.22     4203.90    278.83 o 
   1  -2  11     4268.58     4215.52    170.13 o 
   2  -2  11       43.89       66.37     16.37 o 
   3  -2  11     2014.00     1965.92    188.90 o 
   4  -2  11     5590.35     5219.17    328.66 o 
   5  -2  11     5044.36     4975.33    322.17 o 
   6  -2  11      523.52      624.65    106.78 o 
   7  -2  11      100.95       75.95     41.09 o 
   8  -2  11     1865.29     1895.73    196.59 o 
  -4  -1  11     3519.76     3284.53    236.67 o 
  -3  -1  11     3850.78     3448.13    242.27 o 
  -2  -1  11      999.25      929.06    120.60 o 
  -1  -1  11      541.71      451.45     83.63 o 
   0  -1  11     6169.94     5973.86    225.65 o 
   1  -1  11     6191.87     1909.24   3136.26 o 
   2  -1  11     3480.56     3875.77    300.60 o 
   3  -1  11       13.78        6.37     20.43 o 
   4  -1  11     1804.92     1745.50    175.56 o 
   5  -1  11     4446.00     4383.29    294.35 o 
   6  -1  11     4221.33     4151.54    286.20 o 
   7  -1  11      612.69      545.88    100.48 o 
   8  -1  11      241.98      200.11     62.29 o 
   9  -1  11     2509.06     2099.01    204.29 o 
  -4   0  11     1968.63     1789.75    173.36 o 
  -3   0  11     3631.27     3316.96    240.35 o 
  -2   0  11     3075.14     2792.02    216.24 o 
  -1   0  11      450.12      362.47     74.13 o 
   0   0  11     1755.03     1814.09    116.99 o 
   1   0  11     7801.10     7928.32    400.50 o 
   2   0  11     5026.86     5167.05    189.22 o 
   3   0  11     2014.98     1867.96    178.59 o 
   4   0  11       26.46       14.96     22.80 o 
   5   0  11     2526.40     2397.59    206.29 o 
   6   0  11     4257.19     4006.98    274.70 o 
   7   0  11     2999.91     2775.88    227.41 o 
   8   0  11      129.33      152.92     50.49 o 
   9   0  11     1016.10     1007.96    134.60 o 
  -4   1  11       66.20       62.37     23.11 o 
  -3   1  11     3568.48     3403.32    349.67 o 
  -2   1  11     3792.43     4096.04    202.97 o 
  -1   1  11     2860.75     2817.77    234.60 o 
   0   1  11       75.42       96.64     27.41 o 
   1   1  11     2672.20     2814.37    230.20 o 
   2   1  11     5715.67     5838.95    165.03 o 
   3   1  11     3855.79     3696.09    255.73 o 
   4   1  11      662.80      640.40     99.60 o 
   5   1  11      876.69      909.71    123.99 o 
   6   1  11     4224.50     4065.79    273.09 o 
   7   1  11     4710.92     4415.20    288.15 o 
   8   1  11     1563.86     1402.43    155.43 o 
   9   1  11        0.53      -22.42     35.23 o 
  -3   2  11      910.23      948.11    103.59 o 
  -2   2  11     4485.31     4578.63    604.09 o 
  -1   2  11     7274.19     7287.77    589.50 o 
   0   2  11     1391.29     1296.62    119.70 o 
   1   2  11      170.52      210.48     30.28 o 
   2   2  11     2045.85     2252.57    122.92 o 
   3   2  11     4200.88     4478.98    170.12 o 
   4   2  11     3027.88     3238.51    180.67 o 
   5   2  11      206.81      214.30     59.51 o 
   6   2  11     2059.76     1961.80    181.22 o 
   7   2  11     4941.12     4691.33    295.80 o 
   8   2  11     4875.80     4694.74    296.10 o 
   9   2  11     1339.26     1226.82    143.82 o 
  -3   3  11        5.10       55.16     52.01 o 
  -2   3  11     1912.92     1971.80    167.26 o 
  -1   3  11     6218.91     6121.67    327.23 o 
   0   3  11     3568.00     3735.99    188.02 o 
   1   3  11     1186.25     1159.30     96.12 o 
   2   3  11      755.59      745.80     58.78 o 
   3   3  11     1483.80     1657.70    160.23 o 
   4   3  11    13607.94    14268.04    546.90 o 
   5   3  11      689.81      693.37     53.62 o 
   6   3  11      140.70      133.72     38.24 o 
   7   3  11     1919.21     1773.05    170.98 o 
   8   3  11     4737.80     4721.86    295.13 o 
   9   3  11     3680.53     3221.12    238.64 o 
  -3   4  11      962.21      934.20    169.16 o 
  -2   4  11      114.00      211.79     79.81 o 
  -1   4  11     4193.18     4024.84    210.67 o 
   0   4  11     6405.21     6272.66    385.19 o 
   1   4  11     4060.81     4284.75    201.76 o 
   2   4  11      425.21      382.73     43.93 o 
   3   4  11      451.35      509.72     59.80 o 
   4   4  11     5804.92     5716.18    577.28 o 
   5   4  11     7612.25     7964.78    496.63 o 
   6   4  11      629.58      602.74     54.71 o 
   7   4  11      290.79      223.50     59.53 o 
   8   4  11     1509.66     1466.15    154.76 o 
   9   4  11     2655.01     2437.96    203.68 o 
  -2   5  11      603.95      688.88    140.26 o 
  -1   5  11      417.09      460.89    107.73 o 
   0   5  11     3669.69     3767.19    202.60 o 
   1   5  11     6720.54     6397.51    264.18 o 
   2   5  11     1887.29     1929.23    130.62 o 
   3   5  11        3.46       14.12     17.75 o 
   4   5  11     1198.99     1307.97    125.01 o 
   5   5  11     3256.64     3423.61    218.29 o 
   6   5  11     3960.62     4147.02    338.17 o 
   7   5  11     1066.89     1041.63    131.88 o 
   8   5  11     1128.87     1047.48    132.53 o 
   9   5  11     2263.39     2425.28    204.34 o 
  -1   6  11      296.23      346.57     98.52 o 
   0   6  11      434.16      539.42    116.53 o 
   1   6  11     3544.66     3615.07    197.20 o 
   2   6  11     3539.28     3395.08    292.49 o 
   3   6  11      876.79      936.33     91.32 o 
   4   6  11      164.23      175.01     37.55 o 
   5   6  11     4035.62     4251.78    193.65 o 
   6   6  11     6424.04     6573.66    608.10 o 
   7   6  11     2152.43     2143.62    128.75 o 
   8   6  11       33.73       43.71     33.37 o 
   9   6  11     1047.03      918.60    123.66 o 
  -1   7  11     1931.55     1923.12    241.80 o 
   0   7  11       76.62      109.44     60.25 o 
   1   7  11     2414.19     2306.96    240.86 o 
   2   7  11     3796.54     3754.75    298.83 o 
   3   7  11     3755.93     3856.57    249.49 o 
   4   7  11      191.78      226.59     46.73 o 
   5   7  11      499.82      509.68     66.02 o 
   6   7  11     4393.38     4372.95    204.56 o 
   7   7  11     4505.74     4572.23    208.74 o 
   8   7  11     1653.99     1824.25    183.50 o 
   9   7  11       30.84      -15.75     27.51 o 
   0   8  11     1402.40     1420.00    204.05 o 
   1   8  11       19.51        6.49     33.54 o 
   2   8  11     2507.07     2658.41    262.88 o 
   3   8  11     4507.01     4572.95    337.99 o 
   4   8  11     2610.03     2643.16    240.41 o 
   5   8  11       98.90      133.15     37.54 o 
   6   8  11     1145.75     1099.76    103.70 o 
   7   8  11     4708.10     4721.45    224.74 o 
   8   8  11     2356.74     2406.90    216.40 o 
   1   9  11      188.41      205.27     77.22 o 
   2   9  11       25.11      -17.08     33.56 o 
   3   9  11     3187.34     3374.40    300.47 o 
   4   9  11     4117.74     4092.00    323.00 o 
   5   9  11     1682.85     1515.69    186.89 o 
   6   9  11      107.18      144.88     60.08 o 
   7   9  11     1454.05     1484.08    181.73 o 
   3  10  11     1468.15     1337.51    194.53 o 
   4  10  11     3214.01     3080.16    292.69 o 
   5  10  11     2598.79     2686.54    268.39 o 
   6  10  11     1285.15     1409.40    190.88 o 
   7  10  11      296.45      396.21    104.36 o 
   0  -8  12      696.49      879.80    147.70 o 
  -2  -7  12     2153.86     2128.58    221.81 o 
  -1  -7  12      548.34      423.47     95.24 o 
   0  -7  12      134.55      148.94     64.33 o 
   1  -7  12     1687.17     1977.49    223.49 o 
   2  -7  12     3888.47     3958.40    323.89 o 
  -3  -6  12      909.81      757.00    122.38 o 
  -2  -6  12     1796.89     1740.89    195.25 o 
  -1  -6  12     6640.89     5757.05    378.87 o 
   0  -6  12      235.40      225.73     74.75 o 
   1  -6  12       15.13       -1.62     19.91 o 
   2  -6  12     2265.20     2544.64    248.90 o 
   3  -6  12     3617.95     3784.25    310.34 o 
   4  -6  12     1647.48     1518.88    193.29 o 
  -3  -5  12       66.68       -9.95     25.38 o 
  -2  -5  12     1132.83     1053.36    144.62 o 
  -1  -5  12     7650.11     7132.91    417.68 o 
   0  -5  12     3396.50     3026.65    263.11 o 
   1  -5  12      430.94      451.58    101.24 o 
   2  -5  12     1093.01     1130.86    158.05 o 
   3  -5  12     1464.89     1675.59    196.60 o 
   4  -5  12     3388.02     3386.57    286.52 o 
   5  -5  12      598.29      571.81    116.88 o 
   6  -5  12        1.86      -31.38     38.93 o 
  -3  -4  12      551.60      525.11     96.88 o 
  -2  -4  12      150.39      135.99     47.51 o 
  -1  -4  12     2180.57     2041.59    201.21 o 
   0  -4  12     3634.20     3406.05    272.68 o 
   1  -4  12     2787.35     2635.06    239.89 o 
   2  -4  12      559.56      540.64    106.95 o 
   3  -4  12     2321.41     2340.96    227.07 o 
   4  -4  12     4164.08     4240.55    317.10 o 
   5  -4  12     3130.32     3041.45    265.39 o 
   6  -4  12      788.30      926.95    144.91 o 
  -3  -3  12     3254.06     2881.62    236.85 o 
  -2  -3  12      416.86      302.34     72.12 o 
  -1  -3  12      920.12      902.61    129.99 o 
   0  -3  12     4353.58     4416.60    305.23 o 
   1  -3  12     5539.37     5128.68    338.64 o 
   2  -3  12     1326.03     1051.88    146.63 o 
   3  -3  12       26.06       12.53     22.61 o 
   4  -3  12     2499.29     2613.72    239.08 o 
   5  -3  12     2315.08     2549.71    237.28 o 
   6  -3  12     3213.61     3059.13    262.82 o 
   7  -3  12       40.06       78.21     45.71 o 
  -3  -2  12     3451.85     2983.44    235.91 o 
  -2  -2  12     2736.59     2718.71    226.98 o 
  -1  -2  12        9.95      -19.10     24.09 o 
   0  -2  12     1166.45     1200.64    148.91 o 
   1  -2  12     3746.18     3768.15    277.92 o 
   2  -2  12     4841.41     4506.48    308.85 o 
   3  -2  12     1109.82     1040.63    141.10 o 
   4  -2  12      255.55      250.22     68.87 o 
   5  -2  12     3472.35     3144.84    259.71 o 
   6  -2  12     2905.94     2924.72    250.77 o 
   7  -2  12     1628.60     1506.62    179.33 o 
   8  -2  12       38.66       21.76     24.71 o 
  -3  -1  12     2829.69     2551.63    216.61 o 
  -2  -1  12     4868.42     4492.21    297.28 o 
  -1  -1  12     1725.82     1913.48    187.26 o 
   0  -1  12       80.50      117.47     45.02 o 
   1  -1  12     2912.96     2853.30    233.96 o 
   2  -1  12     5429.46     5552.47    342.12 o 
   3  -1  12     3515.17     3180.19    252.54 o 
   4  -1  12      286.06      247.28     66.35 o 
   5  -1  12      335.49      383.70     87.68 o 
   6  -1  12     2658.12     2438.55    223.88 o 
   7  -1  12     3337.67     3018.04    251.56 o 
   8  -1  12     1278.69     1245.38    159.93 o 
  -3   0  12      327.33      184.04     56.36 o 
  -2   0  12     4095.63     4042.71    280.10 o 
  -1   0  12     4489.26     4303.60    291.15 o 
   0   0  12      454.12      343.32     80.71 o 
   1   0  12       83.59       33.65     24.78 o 
   2   0  12     4273.55     4489.34    301.29 o 
   3   0  12     6761.76     6585.64    374.40 o 
   4   0  12     3118.30     3177.04    249.42 o 
   5   0  12       45.61       20.24     17.93 o 
   6   0  12     1083.94     1055.80    140.80 o 
   7   0  12     3323.62     2948.63    243.89 o 
   8   0  12     3519.01     3185.20    256.66 o 
  -3   1  12      102.21      138.70     53.08 o 
  -2   1  12     2794.01     2483.19    217.24 o 
  -1   1  12     5487.19     5683.84    325.54 o 
   0   1  12     1755.01     1824.22    124.70 o 
   1   1  12      842.66      880.51     80.49 o 
   2   1  12     1206.10     1289.02    152.05 o 
   3   1  12     5670.92     5340.61    329.65 o 
   4   1  12     4877.71     4528.62    300.71 o 
   5   1  12      566.12      506.09     95.06 o 
   6   1  12        9.43       12.66     17.76 o 
   7   1  12     1325.43     1252.51    153.35 o 
   8   1  12     4548.28     4213.14    292.76 o 
   9   1  12     2477.42     2351.90    212.57 o 
  -2   2  12       15.01       33.19     24.85 o 
  -1   2  12     2648.57     2697.64    226.46 o 
   0   2  12     3664.07     3872.67    346.45 o 
   1   2  12      859.66      929.12     86.31 o 
   2   2  12      116.76      131.05     31.12 o 
   3   2  12     1469.92     1693.11    187.29 o 
   4   2  12     5561.36     5882.95    346.76 o 
   5   2  12     7191.08     6626.02    377.01 o 
   6   2  12     1306.14     1296.51    153.96 o 
   7   2  12      530.35      518.39     96.53 o 
   8   2  12     2174.26     1974.63    192.05 o 
   9   2  12     2741.32     2216.14    204.96 o 
  -2   3  12      444.98      494.00     79.91 o 
  -1   3  12      365.07      491.22    105.85 o 
   0   3  12     4274.86     4304.77    256.68 o 
   1   3  12     4960.76     4973.65    220.54 o 
   2   3  12     1895.82     1908.47    123.07 o 
   3   3  12      191.03      172.23     33.92 o 
   4   3  12     1229.19     1363.36    127.25 o 
   5   3  12     7774.00     7406.55    399.91 o 
   6   3  12     1469.85     1556.21    167.99 o 
   7   3  12      457.74      479.26     90.29 o 
   8   3  12     1516.73     1407.50    160.50 o 
   9   3  12     1455.31     1415.49    160.73 o 
  -2   4  12     1805.20     2078.31    244.03 o 
  -1   4  12       14.54       48.86     26.57 o 
   0   4  12     2118.72     2008.76    144.40 o 
   1   4  12     5180.33     5294.11    314.64 o 
   2   4  12     4235.52     4363.53    204.23 o 
   3   4  12     1464.37     1398.16    131.12 o 
   4   4  12       42.76       47.37     20.21 o 
   5   4  12     2441.75     2333.08    210.95 o 
   6   4  12     5001.28     4762.49    310.92 o 
   7   4  12      978.06     1005.31    134.35 o 
   8   4  12       27.91       17.50     17.75 o 
   9   4  12     1175.41     1135.47    142.57 o 
  -1   5  12      984.62     1175.85    174.76 o 
   0   5  12       62.49       90.97     31.47 o 
   1   5  12     2928.02     3089.34    182.40 o 
   2   5  12     4530.36     4618.78    219.00 o 
   3   5  12     4188.77     4462.92    206.49 o 
   4   5  12      678.28      651.31     70.83 o 
   5   5  12     1389.08     1478.34    104.26 o 
   6   5  12     2539.72     2454.04    218.52 o 
   7   5  12     4164.83     4097.53    286.95 o 
   8   5  12      982.40      820.00    123.09 o 
   9   5  12       57.86       72.86     39.14 o 
   0   6  12      786.59      902.79    152.34 o 
   1   6  12       78.64       58.51     31.91 o 
   2   6  12     3920.12     3821.88    204.67 o 
   3   6  12     5312.40     5268.67    237.97 o 
   4   6  12     3468.89     3306.79    177.77 o 
   5   6  12        4.13       11.00     11.50 o 
   6   6  12     1890.94     1825.98    187.05 o 
   7   6  12     2557.41     2678.90    229.43 o 
   8   6  12     2880.24     2745.14    231.62 o 
   9   6  12      688.33      682.37    113.13 o 
   1   7  12      408.94      545.75    116.61 o 
   2   7  12      640.05      646.58    120.33 o 
   3   7  12     2984.71     2970.69    180.33 o 
   4   7  12     3861.56     3954.61    205.34 o 
   5   7  12     1095.68     1113.56    180.80 o 
   6   7  12       93.24       76.54     42.91 o 
   7   7  12     2068.82     2091.17    203.94 o 
   8   7  12     2244.30     2175.85    209.99 o 
   2   8  12      280.61      294.45     89.26 o 
   3   8  12     1363.83     1359.81    178.77 o 
   4   8  12     3264.09     3392.92    278.83 o 
   5   8  12     3276.05     3587.76    222.74 o 
   6   8  12      614.63      780.10    103.25 o 
   7   8  12       60.70       80.42     50.75 o 
   8   8  12     1854.74     1651.65    186.13 o 
   3   9  12        3.15        8.91     31.27 o 
   4   9  12     2513.41     2479.41    250.12 o 
   5   9  12     5412.62     5945.90    392.23 o 
   6   9  12     1414.35     1282.65    166.72 o 
  -1  -6  13     1397.03     1292.63    178.20 o 
   0  -6  13     3924.46     4036.66    325.99 o 
   1  -6  13     1091.05     1206.60    174.60 o 
   2  -6  13       45.36      -11.00     43.20 o 
  -1  -5  13       63.16        7.17     23.18 o 
   0  -5  13     1849.64     1620.05    192.43 o 
   1  -5  13     3861.60     3973.43    317.97 o 
   2  -5  13      694.12      815.43    141.13 o 
   3  -5  13      677.48      610.30    119.23 o 
   4  -5  13     1097.57     1242.41    175.76 o 
  -2  -4  13     1402.93     1227.81    160.33 o 
  -1  -4  13        0.79       10.47     20.25 o 
   0  -4  13     1604.23     1357.20    172.29 o 
   1  -4  13     3142.62     3016.68    269.42 o 
   2  -4  13     3751.21     3613.77    299.32 o 
   3  -4  13      200.42      181.32     61.92 o 
   4  -4  13      780.70      625.06    120.93 o 
   5  -4  13     1919.08     1930.36    217.42 o 
  -2  -3  13     3645.46     3643.48    282.05 o 
  -1  -3  13      626.09      515.71    102.13 o 
   0  -3  13      232.18      264.47     71.10 o 
   1  -3  13     3282.26     2962.92    257.81 o 
   2  -3  13     3760.35     3702.82    296.75 o 
   3  -3  13     2255.27     1969.29    212.27 o 
   4  -3  13      137.93       60.19     39.78 o 
   5  -3  13      771.39      630.89    121.74 o 
   6  -3  13     2777.41     3072.82    275.14 o 
  -2  -2  13     3793.42     3548.67    274.45 o 
  -1  -2  13     2929.90     2804.45    242.54 o 
   0  -2  13      646.40      683.92    117.68 o 
   1  -2  13      305.85      346.47     83.10 o 
   2  -2  13     4015.47     3946.29    299.77 o 
   3  -2  13     3797.70     3620.44    287.20 o 
   4  -2  13     1490.44     1593.54    187.67 o 
   5  -2  13      117.29       60.85     37.77 o 
   6  -2  13     1275.28     1076.84    155.67 o 
   7  -2  13     3098.43     2981.72    266.40 o 
  -2  -1  13     3939.34     3617.54    275.80 o 
  -1  -1  13     3740.44     3667.55    278.81 o 
   0  -1  13     2903.72     2873.05    246.75 o 
   1  -1  13      699.37      576.56    106.69 o 
   2  -1  13      697.46      802.40    130.24 o 
   3  -1  13     3364.68     3037.03    255.92 o 
   4  -1  13     3184.14     3061.41    259.06 o 
   5  -1  13     1086.24     1023.38    149.11 o 
   6  -1  13       38.47       19.35     40.02 o 
   7  -1  13     2135.04     1927.39    207.58 o 
  -2   0  13      528.21      547.88    102.32 o 
  -1   0  13     3707.33     3604.80    276.79 o 
   0   0  13     4875.23     4862.04    325.57 o 
   1   0  13     1691.85     1564.65    178.33 o 
   2   0  13       80.41       89.46     44.87 o 
   3   0  13     1252.82     1487.08    174.28 o 
   4   0  13     3796.79     4077.20    300.57 o 
   5   0  13     3135.59     2923.96    250.22 o 
   6   0  13       29.13       32.78     25.13 o 
   7   0  13      350.48      358.01     86.50 o 
   8   0  13     2028.46     1848.28    200.32 o 
  -2   1  13       90.88       85.32     42.97 o 
  -1   1  13      846.39      670.60    112.95 o 
   0   1  13     3078.06     3139.77    256.49 o 
   1   1  13     1896.09     2283.16    215.87 o 
   2   1  13     1406.79     1410.06    169.09 o 
   3   1  13      589.05      609.88    106.55 o 
   4   1  13     1849.19     1975.29    202.50 o 
   5   1  13    10447.14    10154.14    507.22 o 
   6   1  13     1499.09     1426.83    168.06 o 
   7   1  13      561.81      480.60     96.55 o 
   8   1  13      751.35      742.94    123.22 o 
  -1   2  13       35.40       48.23     30.49 o 
   0   2  13     1743.78     1774.73    170.16 o 
   1   2  13     3002.10     3065.50    258.04 o 
   2   2  13     3502.21     3620.15    366.90 o 
   3   2  13      541.51      467.34     92.47 o 
   4   2  13      860.46      822.68    128.09 o 
   5   2  13     5509.66     5536.51    351.27 o 
   6   2  13     5309.97     5289.04    342.62 o 
   7   2  13     1031.53     1033.69    143.38 o 
   8   2  13        7.00      -34.71     28.96 o 
  -1   3  13     1396.75     1418.73    190.32 o 
   0   3  13       20.44        8.99     33.33 o 
   1   3  13     1705.67     1892.01    135.06 o 
   2   3  13     5416.88     5688.86    299.84 o 
   3   3  13     2562.22     2686.43    236.76 o 
   4   3  13       18.13       17.34     32.25 o 
   5   3  13      513.16      560.61    104.81 o 
   6   3  13     2079.16     2034.20    203.82 o 
   7   3  13     3592.58     3296.44    266.31 o 
   8   3  13     1600.68     1402.39    167.38 o 
   0   4  13      845.09     1031.66    106.27 o 
   1   4  13       47.63       61.04     24.96 o 
   2   4  13     2740.76     2985.08    170.65 o 
   3   4  13     4949.49     5268.54    339.89 o 
   4   4  13     1415.02     1408.70    170.28 o 
   5   4  13       58.18       69.12     32.32 o 
   6   4  13     1577.51     1410.15    168.57 o 
   7   4  13     3563.70     3572.01    276.28 o 
   8   4  13     2018.32     2023.00    203.79 o 
   0   5  13     1969.82     2126.28    159.63 o 
   1   5  13      202.34      192.80     43.49 o 
   2   5  13     1484.77     1426.99    119.81 o 
   3   5  13     3682.45     3757.75    193.12 o 
   4   5  13     4281.24     4385.95    313.22 o 
   5   5  13      327.39      315.85     78.53 o 
   6   5  13       46.97       92.61     50.18 o 
   7   5  13     1876.54     1762.68    190.64 o 
   8   5  13     4258.13     3998.41    296.25 o 
   1   6  13     1633.49     1585.20    198.15 o 
   2   6  13        2.48       46.87     23.18 o 
   3   6  13     1981.52     2144.87    148.69 o 
   4   6  13     4212.64     4308.46    210.90 o 
   5   6  13     2259.36     2404.26    228.24 o 
   6   6  13      178.41      171.39     59.76 o 
   7   6  13      363.54      400.91     88.41 o 
   8   6  13     3054.81     2633.08    239.22 o 
   2   7  13      572.96      576.70    114.95 o 
   3   7  13       92.61       79.15     51.90 o 
   4   7  13     2631.81     2717.79    171.60 o 
   5   7  13     3591.48     3623.27    292.25 o 
   6   7  13     1608.54     1783.50    198.07 o 
   7   7  13      593.77      566.89    113.44 o 
   4   8  13      799.65      755.32    131.10 o 
   0  -4  14       97.58       88.87     37.08 o 
   1  -4  14      464.69      256.85     78.61 o 
   2  -4  14     2350.11     2254.26    241.69 o 
   0  -3  14     1588.38     1306.54    172.71 o 
   1  -3  14       27.34      -40.63     40.92 o 
   2  -3  14     1328.61     1539.02    191.61 o 
   3  -3  14     2613.59     2375.41    243.97 o 
   4  -3  14     2565.29     2480.63    249.99 o 
  -1  -2  14     2156.61     2083.92    217.32 o 
   0  -2  14     3378.30     3300.64    280.99 o 
   1  -2  14     1060.48     1135.17    158.43 o 
   2  -2  14       74.19       13.84     37.92 o 
   3  -2  14     1890.09     1852.25    210.58 o 
   4  -2  14     3371.88     3122.46    279.37 o 
   5  -2  14     1764.63     1560.07    192.97 o 
  -1  -1  14     1842.43     1744.48    197.17 o 
   0  -1  14     3530.29     3387.62    279.72 o 
   1  -1  14     2728.81     2725.28    250.57 o 
   2  -1  14     1590.51     1830.55    204.18 o 
   3  -1  14      244.07      273.86     77.03 o 
   4  -1  14     2421.99     2419.30    240.61 o 
   5  -1  14     2488.41     2431.68    239.87 o 
   6  -1  14      620.69      735.67    131.54 o 
   0   0  14     1803.37     1871.96    204.39 o 
   1   0  14     4068.48     4128.53    312.03 o 
   2   0  14     2326.94     2317.95    228.18 o 
   3   0  14      489.83      505.90    107.77 o 
   4   0  14      502.50      448.37     98.42 o 
   5   0  14     3351.20     3451.32    286.54 o 
   6   0  14     4982.70     4763.76    344.11 o 
   7   0  14     1106.83      905.85    141.09 o 
   0   1  14       45.54       68.80     38.02 o 
   1   1  14     3475.17     3111.22    269.27 o 
   2   1  14     5653.32     5798.71    377.79 o 
   3   1  14     2237.75     2342.70    228.98 o 
   4   1  14       50.12       55.30     40.75 o 
   5   1  14      223.00      250.60     72.36 o 
   6   1  14     5322.82     5066.43    350.74 o 
   7   1  14     1712.15     1671.89    197.43 o 
   0   2  14      319.90      184.06     63.01 o 
   1   2  14      607.58      622.84    116.89 o 
   2   2  14     4027.86     4231.69    316.84 o 
   3   2  14     3690.59     4162.87    313.38 o 
   4   2  14      965.52     1201.68    162.35 o 
   5   2  14       76.91       74.53     37.61 o 
   6   2  14     1201.53     1117.26    159.25 o 
   7   2  14     3262.14     3297.60    278.88 o 
   1   3  14      134.79       97.94     53.57 o 
   2   3  14     1335.09     1606.27    189.53 o 
   3   3  14     3380.76     3614.19    290.80 o 
   4   3  14     2286.22     2185.44    221.42 o 
   5   3  14      622.02      661.73    120.66 o 
   6   3  14      425.02      491.15    102.34 o 
   7   3  14     1707.24     1701.21    193.14 o 
   2   4  14        7.11       21.81     22.30 o 
   3   4  14     3216.61     3353.80    282.01 o 
   4   4  14     3842.34     4096.99    312.34 o 
   5   4  14     2331.87     2500.68    237.40 o 
   6   4  14      121.71      155.63     58.87 o 
   7   4  14      831.59      724.06    126.28 o 
   3   5  14      338.76      419.31     93.99 o 
   4   5  14     2152.10     2313.24    233.68 o 
   5   5  14     2975.26     3010.82    265.47 o 
   6   5  14     1554.87     1455.08    182.91 o 
   7   5  14       59.38       50.09     33.74 o 
                                                 
